# Supplementary material for: Parkin deficiency exacerbates fasting-induced skeletal muscle wasting in mice
Source: NPJ Parkinsons Dis. 2022 Nov 17;8:159. doi: 10.1038/s41531-022-00419-3 (PMC9672397; doi:10.1038/s41531-022-00419-3)
Supplement: Supplementary file 2 — Supplementary Data [file 41531_2022_419_MOESM2_ESM.xlsx]

## Sheet: Sheet1
								NORMALIZED DATA
								WT_Fed	WT_Fed	WT_Fed	WT_Fed	KO_Fed	KO_Fed	KO_Fed	KO_Fed	WT_Starved	WT_Starved	WT_Starved	WT_Starved	KO_Starved	KO_Starved	KO_Starved	KO_Starved
						(Starved KO/ Starved WT)		WT1_fed	WT2_fed	WT3_fed	WT4_fed	KO690_fed	KO691_fed	KO692_fed	KO693_fed	WT5_starved	WT6_starved	WT7_starved	WT8_starved	KO697_starved	KO698_starved	KO699_starved	KO700_starved
ProbeName	GeneSymbol	Description	t-statistic	p-value	q-value	Difference	Fold change	US83503546_252800521961_S01_GE1_107_Sep09_1_1.txt	US83503546_252800521961_S01_GE1_107_Sep09_1_2.txt	US83503546_252800521961_S01_GE1_107_Sep09_1_3.txt	US83503546_252800521961_S01_GE1_107_Sep09_1_4.txt	US83503546_252800521961_S01_GE1_107_Sep09_2_1.txt	US83503546_252800521961_S01_GE1_107_Sep09_2_2.txt	US83503546_252800521961_S01_GE1_107_Sep09_2_3.txt	US83503546_252800521961_S01_GE1_107_Sep09_2_4.txt	US83503546_252800521962_S01_GE1_107_Sep09_1_1.txt	US83503546_252800521962_S01_GE1_107_Sep09_1_2.txt	US83503546_252800521962_S01_GE1_107_Sep09_1_3.txt	US83503546_252800521962_S01_GE1_107_Sep09_1_4.txt	US83503546_252800521962_S01_GE1_107_Sep09_2_1.txt	US83503546_252800521962_S01_GE1_107_Sep09_2_2.txt	US83503546_252800521962_S01_GE1_107_Sep09_2_3.txt	US83503546_252800521962_S01_GE1_107_Sep09_2_4.txt
A_30_P01017425	N/A	lincRNA:chr8:119735533-119736887 forward strand	1.42471	0.204114	0.343755	0.221831	1.16621	0.21164	-0.17099	0.17891	0.1315	0.29018	0.40902	0.036036	0.36737	-0.25276	-0.25291	-0.55293	-0.26442	-0.23503	-0.40042	0.23579	-0.036036
A_30_P01017426	N/A	lincRNA:chr10:83325890-83402790 reverse strand	0.235459	0.821684	0.882586	0.035088	1.02462	0.043692	-0.065856	-0.22247	0.23009	-0.25906	0.20827	-0.27517	0.27158	-0.012835	-0.071353	-0.21582	0.073187	0.012835	-0.40698	0.22764	0.080036
A_30_P01017428	N/A	lincRNA:chr9:88338621-88338923 forward strand	-1.40418	0.209855	0.349972	-0.238883	0.847401	0.28827	0.15972	-0.13122	0.43971	0.22795	0.0023501	0.27635	-0.11566	0.045641	-0.19986	-0.1436	0.1993	-0.0023501	-0.21248	-0.67241	-0.16681
A_30_P01017430	N/A	lincRNA:chr3:85589154-85621215 reverse strand	-1.15111	0.293487	0.43989	-0.176634	0.884765	0.61856	0.58152	0.49621	0.19421	0.28404	0.24658	0.27231	-0.28592	-0.026846	-0.17849	-0.29998	-0.011689	-0.44302	-0.6091	-0.18311	0.011689
A_30_P01017432	N/A	lincRNA:chr2:168804720-168854970 reverse strand	1.55426	0.171119	0.305773	0.150467	1.10993	-0.16027	0.072273	-0.13806	-0.20805	0.02153	0.20615	0.0068436	-0.11781	-0.19751	-0.21753	0.00912	-0.0068436	0.2054	-0.15059	0.1099	0.024395
A_30_P01017433	N/A	lincRNA:chr5:34696192-34722842 forward strand	1.39386	0.212795	0.353035	0.213068	1.15915	-0.15199	0.010855	-0.097526	0.010285	-0.26521	0.13182	-0.29108	-0.14846	0.13816	-0.010285	-0.01999	0.060954	0.20885	-0.11504	0.60165	0.32565
A_30_P01017434	N/A	lincRNA:chr1:134237581-134248506 reverse strand	-1.23688	0.262344	0.407075	-0.279362	0.823955	0.33021	-0.010366	0.028141	0.085351	0.080095	-0.083066	0.027785	0.26464	0.50308	-0.23686	-0.012887	-0.24361	0.010366	-0.11574	-0.37007	-0.63228
A_30_P01017437	N/A	lincRNA:chr12:81221532-81232030 forward strand	-3.32342	0.0159365	0.0874075	-0.4916	0.711236	0.57895	0.19548	0.62949	0.4275	1.05	1.094	0.31423	0.43547	-0.48217	-0.39126	-0.6755	-0.19548	-0.94699	-1.2215	-0.70984	-0.83248
A_30_P01017439	N/A	lincRNA:chr5:107903325-107925875 forward strand	-1.81297	0.119781	0.242825	-0.132776	0.912075	0.32271	-0.032622	0.22222	0.41525	0.53633	0.39265	0.23054	0.23087	-0.065745	0.032622	-0.23587	-0.052383	-0.1891	-0.10957	-0.21782	-0.33599
A_30_P01017442	N/A	lincRNA:chr7:66562376-66579519 forward strand	2.20629	0.0694973	0.175935	0.313637	1.24284	-0.35715	-0.43024	-0.0811	-0.35663	-0.15977	0.033046	-0.2189	-0.48306	0.17664	-0.033046	0.13265	0.10723	0.56888	0.068122	0.6728	0.32822
A_30_P01017443	N/A	lincRNA:chr12:55844075-55898175 reverse strand	2.06865	0.0840448	0.196094	0.152371	1.11139	0.0015368	-0.14044	-0.056176	-0.19818	0.031985	-0.022524	0.013524	-0.0013394	0.06091	-0.069709	-0.12114	0.0013394	0.080417	-0.017454	0.1393	0.27862
A_30_P01017444	N/A	lincRNA:chr10:93871635-93873477 forward strand	1.01781	0.34804	0.495565	0.20803	1.15511	-0.73031	-0.44231	-0.58777	-0.0091786	-0.97355	-0.055736	0.0091786	-0.42426	0.23928	0.14081	0.60215	-0.3414	0.55566	0.32042	0.31568	0.2812
A_30_P01017445	N/A	lincRNA:chr1:183142656-183163206 reverse strand	-2.12527	0.077715	0.186716	-0.200205	0.870427	0.74335	0.24716	0.32358	0.32933	0.18143	0.62103	0.38936	0.32875	-0.2098	-0.32509	-0.24553	-0.18143	-0.36879	-0.67126	-0.47072	-0.2519
A_30_P01017447	N/A	lincRNA:chr4:114018574-114019202 forward strand	-0.378982	0.71775	0.80971	-0.025476	0.982496	0.42423	0.23421	0.16989	0.39777	0.22377	0.66788	0.098774	0.44969	-0.15056	-0.2518	-0.22497	-0.23929	-0.17287	-0.34176	-0.098774	-0.35512
A_30_P01017448	N/A	lincRNA:chr16:31607863-31608726 forward strand	-3.43764	0.013841	0.0826116	-1.53631	0.344766	0.87398	0.53286	0.86121	0.36622	0.15659	0.3695	0.55788	0.70523	-0.53605	-0.32742	-0.17479	-0.15659	-1.6484	-0.7284	-2.8044	-2.1589
A_30_P01017454	N/A	lincRNA:chr4:44197185-44197997 reverse strand	9.025	0.000103638	0.0357308	0.606732	1.52281	-0.4852	-0.29034	-0.27702	-0.22141	-0.51485	-0.37828	-0.18565	0.3544	-0.017446	0.017446	0.16195	0.058682	0.77255	0.63965	0.519	0.71636
A_30_P01017455	N/A	lincRNA:chr8:110197171-110206546 forward strand	-1.97751	0.0953522	0.210778	-0.347869	0.785744	0.19492	-0.20554	0.012416	0.21085	0.15442	0.48102	-0.070294	-0.39688	-0.012416	0.31854	-0.03764	0.03101	0.079437	-0.29425	-0.67339	-0.20378
A_30_P01017456	N/A	lincRNA:chr18:61798876-61807452 forward strand	0.215711	0.836359	0.892843	0.054023	1.03816	0.20606	-0.19484	-0.21003	0.06155	0.12937	0.27207	0.11335	-0.024288	-0.13158	-0.23957	0.22466	0.024288	-0.23038	-0.11491	0.70441	-0.26523
A_30_P01017459	N/A	lincRNA:chr11:119794849-119803349 forward strand	1.77886	0.125574	0.250128	0.197305	1.14655	0.18989	0.096057	0.23711	0.22858	0.39597	0.28122	0.057391	0.46874	-0.27405	-0.66267	-0.33574	-0.49196	-0.28043	-0.24928	-0.057391	-0.3881
A_30_P01017463	N/A	lincRNA:chr5:107503800-107515575 forward strand	-0.235674	0.821524	0.882502	-0.109525	0.926893	-0.51749	-1.4559	-1.1175	-0.88378	-0.62727	-0.5922	-1.5164	-0.93633	1.8396	0.69219	1.7009	1.7796	0.51749	1.0123	1.9899	2.0545
A_30_P01017464	N/A	lincRNA:chrX:20539200-20563428 forward strand	1.90186	0.105896	0.22432	0.453442	1.3693	0.22817	0.20423	-0.097794	0.097794	0.36209	-0.90402	-1.1431	-0.41889	-0.19338	-0.17168	0.19918	-0.50766	-0.20952	0.2004	0.65133	0.49802
A_30_P01017468	N/A	lincRNA:chr11:87841800-87858725 reverse strand	-0.832482	0.437011	0.578031	-0.113423	0.924392	-0.0077341	0.33454	-0.16885	0.13591	0.50772	0.54158	-0.12265	-0.097383	0.054139	0.18966	0.0077341	-0.25497	-0.060078	0.10794	-0.37137	-0.13362
A_30_P01017471	N/A	lincRNA:chr9:65376063-65390480 forward strand	-6.79921	0.000495702	0.0526751	-0.355493	0.781602	0.37605	0.92133	0.3704	0.87468	-0.0025499	0.60773	0.15067	0.72995	-0.10601	-0.051649	0.0025499	-0.074008	-0.38372	-0.30067	-0.52313	-0.44357
A_30_P01017472	N/A	lincRNA:chr5:22801058-22939737 reverse strand	-2.04437	0.0869169	0.199807	-0.921839	0.527836	0.2158	0.51511	-0.40331	0.045573	0.39078	-0.652	0.34079	-0.47735	-0.045572	1.097	0.94141	-0.068633	0.44173	-0.34619	-0.97367	-0.88502
A_30_P01017475	N/A	lincRNA:chr2:84344350-84370075 reverse strand	2.1324	0.076954	0.185795	0.248991	1.18838	0.40104	0.10388	0.3667	-0.80096	0.088626	0.064693	-0.031503	0.031503	-0.19925	-0.36081	-0.14542	-0.33011	-0.27814	0.073905	-0.051373	0.21598
A_30_P01017478	N/A	lincRNA:chr5:125190100-125209625 reverse strand	0.808787	0.449511	0.588617	0.177355	1.13081	0.36023	0.39676	-0.25499	0.63923	0.27228	-0.039782	-0.10615	0.27583	0.30248	-0.57676	-0.13058	-0.34483	0.03683	-0.29791	-0.03683	0.25764
A_30_P01017480	N/A	lincRNA:chr8:26347473-26348052 reverse strand	0.89197	0.406756	0.5504	0.149709	1.10935	-0.1633	-0.42395	-0.40832	-0.41596	0.03206	-0.084481	-0.47888	-1.1811	0.20865	0.3658	0.22943	-0.013833	0.22125	0.013833	0.70219	0.45161
A_30_P01017481	N/A	lincRNA:chr2:143988645-143993945 forward strand	-1.6939	0.141225	0.27023	-0.292522	0.816474	0.41871	0.21115	0.096992	0.55082	0.47532	0.53526	0.057396	-0.030615	0.02418	-0.078993	-0.2469	-0.02418	-0.12463	-0.27879	-0.24178	-0.85078
A_30_P01017482	N/A	lincRNA:chr6:4841700-4847400 reverse strand	-2.05262	0.0859296	0.198448	-0.181332	0.881888	0.53856	0.13277	0.12822	0.1907	0.12679	0.17735	0.61627	0.47733	-0.29447	-0.12679	-0.25002	-0.14682	-0.42717	-0.20322	-0.57708	-0.33596
A_30_P01017489	N/A	lincRNA:chr11:3539796-3547536 reverse strand	2.30398	0.0607679	0.163556	0.403342	1.32257	-0.1835	-0.21665	-0.25312	-0.11986	-0.017202	-0.16466	0.08109	-0.20854	0.07953	-0.09762	0.065216	0.087468	0.34553	0.017202	0.57166	0.81357
A_30_P01017490	N/A	lincRNA:chr8:122807653-122823000 reverse strand	-2.01536	0.0904796	0.204449	-0.310237	0.806509	0.14464	0.23506	0.20323	0.079555	-0.40927	-0.35159	0.0068491	-0.18435	0.088997	0.34151	0.16367	-0.13568	-0.01491	-0.0068491	-0.2566	-0.50409
A_30_P01017494	N/A	lincRNA:chrX:20555593-20591971 reverse strand	3.40333	0.0144367	0.0841388	0.65169	1.57101	-0.20695	0.40229	-0.25442	0.20695	0.52999	0.73129	0.21536	0.54075	-0.52163	-0.72883	-0.56667	-0.78775	-0.28106	-0.34157	0.29319	0.33132
A_30_P01017495	N/A	lincRNA:chr10:39607282-39619520 forward strand	-1.38955	0.214035	0.3545	-0.149615	0.901491	0.61349	0.53972	0.66808	0.72337	0.54777	0.78958	0.42214	0.57833	-0.42214	-0.7574	-0.76485	-0.68298	-0.83906	-0.83626	-0.94507	-0.60544
A_30_P01017497	N/A	lincRNA:chr19:21653968-21671718 forward strand	3.97629	0.00731419	0.0700424	0.407593	1.32647	-0.64134	0.25288	0.49957	-0.054473	-1.0173	-0.50742	-0.92642	0.097993	-0.1615	-0.37598	-0.04766	0.04766	0.26919	0.17674	0.24619	0.40077
A_30_P01017500	N/A	lincRNA:chr17:21178319-21182115 forward strand	6.53833	0.000611687	0.0545645	0.41704	1.33519	-0.047679	0.19599	0.30433	-0.066605	0.018481	-0.02871	-0.16059	0.28411	-0.099649	-0.12782	-0.19871	-0.018481	0.29954	0.36056	0.39993	0.16347
A_30_P01017504	N/A	lincRNA:chr15:85412264-85549139 reverse strand	-1.23486	0.263044	0.407835	-0.13781	0.908898	0.69794	0.20523	0.22137	0.52869	0.74873	0.57791	0.46603	0.44712	-0.27294	-0.30267	-0.42545	-0.20523	-0.34181	-0.45274	-0.71682	-0.24616
A_30_P01017505	N/A	lincRNA:chr1:55298349-55308374 reverse strand	0.993594	0.358786	0.505943	0.123446	1.08933	-0.11336	-0.10956	0.012809	-0.19481	-0.46767	-0.37587	-0.31564	-0.0082047	0.11436	0.0082047	0.079535	0.29729	0.35168	-0.074085	0.38159	0.33399
A_30_P01017507	N/A	lincRNA:chr8:119732348-119749198 forward strand	4.90968	0.00268455	0.059196	0.312497	1.24186	0.0018497	-0.35811	-0.24791	-0.35228	-0.26002	-0.57092	-0.24521	-0.28946	0.026706	-0.0018497	0.064995	0.18086	0.32261	0.27323	0.44005	0.48481
A_30_P01017509	N/A	lincRNA:chr9:24292762-24307562 reverse strand	-2.29569	0.0614625	0.164435	-0.360054	0.779136	0.0093236	0.51944	0.82905	0.22852	-0.0093241	0.27011	0.26062	0.23833	-0.25751	-0.42212	0.15821	-0.024776	-0.4257	-0.65086	-0.6384	-0.27145
A_30_P01017514	N/A	lincRNA:chr4:141100989-141106639 reverse strand	1.45166	0.1968	0.335338	0.536209	1.45016	0.50533	0.17426	-0.15916	0.058	-0.31599	0.48428	-0.31143	-0.55877	-0.025261	0.025261	-0.52927	-0.065025	0.36898	-0.5812	0.79958	0.96318
A_30_P01017515	N/A	lincRNA:chr1:183832694-183834125 reverse strand	-0.459606	0.661982	0.767214	-0.118234	0.921315	-0.15792	0.22337	-0.11303	0.17698	-0.82436	-0.76807	-0.70886	-0.012994	0.3452	-0.1717	0.38716	0.036018	0.012994	0.17595	-0.55885	0.49365
A_30_P01017519	N/A	lincRNA:chr4:40202350-40205120 reverse strand	-3.2491	0.0174861	0.0906098	-0.331603	0.794653	-0.044836	-0.15686	-0.14525	-0.39902	0.32248	-0.025067	-0.11373	0.24914	0.32707	0.38362	0.29688	0.12959	0.025067	0.12378	-0.28098	-0.057121
A_30_P01017520	N/A	lincRNA:chr6:116092274-116144199 reverse strand	-1.96673	0.0967883	0.212755	-0.189823	0.876713	-0.015696	0.14563	-0.23903	0.015696	-0.40909	-0.16605	-0.19542	-0.083417	0.15762	0.17535	0.045869	0.1192	0.062894	-0.076341	-0.32198	0.074174
A_30_P01017521	N/A	lincRNA:chr2:173115795-173116608 reverse strand	-0.372524	0.722307	0.813147	-0.144108	0.904939	0.49284	-0.34485	0.60245	-0.82404	0.62253	0.30062	-0.042606	0.45882	-0.077529	-0.011136	-0.10602	0.011136	0.43296	0.22284	-0.11978	-1.296
A_30_P01017525	N/A	lincRNA:chrX:98658045-98677545 reverse strand	0.00435409	0.996667	0.997857	0.000360503	1.00025	0.54645	0.085488	0.22299	0.095217	0.32274	0.25438	0.021226	0.08189	-0.038635	-0.28823	-0.11806	-0.078541	-0.055858	-0.29883	-0.021226	-0.14611
A_30_P01017533	N/A	lincRNA:chr9:20313342-20323517 reverse strand	-6.49939	0.000631541	0.0546308	-0.343523	0.788115	-0.22418	-0.0038233	0.44252	0.1057	-1.1872	-0.049629	0.30841	0.28461	0.020538	0.10351	0.05203	0.0038233	-0.31684	-0.1758	-0.29204	-0.40951
A_30_P01017534	N/A	lincRNA:chr16:90038086-90127636 reverse strand	2.6473	0.0381662	0.128069	0.572233	1.48682	-0.50598	-0.16375	-1.1343	-0.152	0.52745	-0.031983	-0.64004	0.51583	0.031983	0.23566	-0.3515	-0.18688	0.60558	0.057247	0.89418	0.46119
A_30_P01017535	N/A	lincRNA:chr1:92546371-92551596 reverse strand	0.24845	0.812072	0.876139	0.0305055	1.02137	0.26251	0.37817	0.23657	0.28258	0.52704	0.20754	0.095912	0.25559	-0.095912	-0.13635	-0.55774	-0.40195	-0.19398	-0.25799	-0.42459	-0.19337
A_30_P01017538	N/A	lincRNA:chr2:153163620-153170845 reverse strand	-1.80766	0.120666	0.243936	-0.573498	0.671986	-0.20471	0.57917	0.10991	-0.53853	-0.47981	-0.68334	0.19745	-0.37331	0.34154	0.35829	0.40179	0.70311	-0.10991	0.64289	-0.16961	-0.85263
A_30_P01017539	N/A	lincRNA:chr5:123582742-123588202 reverse strand	2.03519	0.0880287	0.201274	0.133562	1.097	-0.59157	-0.43537	-0.092959	-0.18875	-0.33546	-0.30405	-0.6516	-0.3638	0.11291	0.13973	0.14468	0.13415	0.39116	0.33694	0.092959	0.24466
A_30_P01017543	N/A	lincRNA:chr17:85418489-85427364 forward strand	0.0615364	0.952931	0.970361	0.00950751	1.00661	-0.95477	-0.44193	-0.62791	-0.78346	-0.89882	-1.2792	-1.116	-0.45241	0.82389	0.76573	0.97618	0.67156	1.1042	0.79451	0.44193	0.93475
A_30_P01017544	N/A	lincRNA:chr1:85300475-85331475 reverse strand	0.529185	0.615675	0.731105	0.138013	1.10039	0.44125	0.31884	0.16204	-0.025586	0.5812	0.025586	-0.049595	0.1901	-0.27043	-0.29088	0.30514	-0.22093	0.62628	-0.41622	-0.0791	-0.05601
A_30_P01017548	N/A	lincRNA:chr7:144563845-144603732 reverse strand	-1.79624	0.12259	0.24657	-0.13286	0.912022	-0.33507	-0.13182	-0.42231	-0.46967	-0.96855	-0.80767	-0.71207	-0.78011	0.2921	0.20396	0.49121	0.4006	0.20738	0.13182	0.19645	0.32078
A_30_P01017550	N/A	lincRNA:chr2:36112819-36114110 forward strand	0.0155218	0.988119	0.993209	0.00205025	1.00142	-0.19058	0.32896	0.20508	0.41176	-0.25912	-0.57134	-0.07782	-0.15161	0.07782	-0.21487	0.16615	0.12124	0.081381	-0.10506	-0.12396	0.30618
A_30_P01017553	N/A	lincRNA:chr5:31856417-31916414 reverse strand	-0.306651	0.769473	0.846695	-0.0498375	0.966045	0.69023	0.62219	0.66743	0.76867	0.56978	0.79522	0.49669	0.42832	-0.78678	-0.9541	-0.42832	-0.83074	-0.71623	-1.0344	-0.9371	-0.51156
A_30_P01017554	N/A	lincRNA:chr10:39386908-39390947 forward strand	3.06724	0.0220196	0.098914	0.962851	1.94916	-0.12206	-0.40967	0.1168	-1.1205	0.40371	-0.3258	-0.071965	-0.41524	-0.21792	0.25808	-0.37443	0.071964	0.55412	0.36288	1.0605	1.6116
A_30_P01017555	N/A	lincRNA:chr9:88575075-88611650 forward strand	-0.68301	0.520087	0.650764	-0.143692	0.9052	0.67482	-0.040388	0.55166	0.66345	0.8216	1.1115	0.81156	0.73547	-0.2964	-0.80906	-0.53609	0.040388	-0.5709	-0.80662	-0.51956	-0.27885
A_30_P01017560	N/A	lincRNA:chr4:12050675-12066450 reverse strand	2.69592	0.0357699	0.123901	0.624008	1.54115	-0.054121	0.015656	0.5108	0.062654	0.35036	-0.015656	-0.61036	-0.12061	0.089922	-0.5288	-0.099875	-0.53591	0.15367	-0.016711	0.68137	0.60304
A_30_P01017563	N/A	lincRNA:chr14:78214602-78225827 reverse strand	-3.12177	0.0205385	0.0959775	-0.544315	0.685717	0.62853	1.0747	0.97887	0.7796	0.67909	0.86707	1.2532	0.5487	-0.65939	-0.67428	-0.77134	-0.5487	-1.2718	-0.74417	-1.2642	-1.5508
A_30_P01017564	N/A	lincRNA:chr3:58118325-58136550 forward strand	2.75209	0.0331995	0.119559	0.340259	1.26598	0.24841	-0.0753	-0.41379	0.026346	0.59227	0.37696	0.16074	0.63961	-0.33299	-0.17036	-0.46007	-0.33748	0.16186	-0.27457	0.19919	-0.026346
A_30_P01017571	N/A	lincRNA:chr6:86476240-86513483 forward strand	0.352338	0.73663	0.822901	0.0453825	1.03196	-0.28787	-0.34218	-0.14015	0.11579	-0.39419	-0.46109	-0.60657	-0.48982	0.26143	0.42945	0.41168	-0.11579	0.29696	0.28138	0.35285	0.23711
A_30_P01017577	N/A	lincRNA:chr4:124127144-124334840 reverse strand	-2.16026	0.0740506	0.181882	-1.5804	0.334389	-2.3059	-0.37255	-0.12453	-0.32455	0.80945	0.44301	0.2318	-0.020731	0.047404	0.3308	0.020731	0.090112	-1.0144	0.41014	-2.6457	-2.5826
A_30_P01017578	N/A	lincRNA:chr1:69531191-69570566 reverse strand	-1.82378	0.118002	0.240459	-0.596273	0.661461	0.27607	0.040797	-0.030024	-0.16209	-0.45986	0.030024	0.12188	-0.75305	-0.3765	0.5314	0.70227	0.43945	-0.5605	0.3897	-0.42982	-0.48785
A_30_P01017582	N/A	lincRNA:chr7:137486825-137498500 forward strand	-0.67788	0.523114	0.653267	-0.140098	0.907458	0.53883	0.0075078	-0.0075078	0.37246	0.36803	0.49645	-0.14532	-0.020282	-0.047741	0.24	-0.1341	-0.018178	0.030292	0.15166	-0.010673	-0.69169
A_30_P01017583	N/A	lincRNA:chrX:146945573-146950036 reverse strand	-0.903572	0.401043	0.544892	-0.243673	0.844592	-0.17379	0.37194	-0.062774	0.53401	-0.0065517	0.8745	0.79751	-0.27597	-0.19492	0.2851	-0.031849	0.0065522	-0.8643	0.23821	-0.38307	0.09935
A_30_P01017585	N/A	lincRNA:chr15:73227424-73257474 forward strand	2.25064	0.0653833	0.170032	1.9801	3.9452	-2.543	-1.3328	-1.5479	-0.33587	0.72951	0.022509	-1.4696	0.53642	0.10981	0.52916	-2.911	-1.702	0.94647	-0.02251	1.4693	1.5531
A_30_P01017586	N/A	lincRNA:chr4:12159175-12175725 reverse strand	1.63431	0.153312	0.285027	0.168743	1.12408	-0.47737	-0.62876	0.098419	-0.4414	-1.1412	-0.18361	-0.2323	-0.053366	0.053366	-0.14658	0.1485	0.09278	0.056758	0.084418	0.2912	0.39066
A_30_P01017587	N/A	lincRNA:chr5:106982442-107045717 forward strand	-3.26469	0.0171477	0.0899841	-0.206975	0.866352	0.32299	0.17475	0.2803	0.26115	0.28863	0.43275	-0.046573	0.09272	0.028074	-0.028074	-0.091243	-0.086066	-0.25727	-0.38623	-0.108	-0.25371
A_30_P01017590	N/A	lincRNA:chrX:75813213-75829323 forward strand	2.03513	0.0880367	0.201274	0.475909	1.39079	0.17863	-0.55461	0.09751	0.020602	-0.11788	0.28732	0.033969	0.065295	-0.41369	-0.52611	-0.8221	-0.14829	-0.020602	-0.49295	0.41274	0.094257
A_30_P01017591	N/A	lincRNA:chr18:38477934-38478445 forward strand	-1.24109	0.260893	0.405595	-0.218637	0.859377	-0.39071	-0.26038	-0.7498	-1.1404	-0.94546	0.61572	-0.096502	-0.93494	0.4197	0.46506	0.17097	0.10599	0.1019	0.096502	-0.32568	0.41445
A_30_P01017592	N/A	lincRNA:chr10:5956284-5956943 reverse strand	1.63639	0.152873	0.284485	0.123245	1.08918	-0.089361	-0.12297	-0.23011	-0.35729	0.027155	-0.114	-0.35522	-0.0082898	0.0082898	0.084022	0.21081	-0.097461	0.28357	0.1063	0.16482	0.14395
A_30_P01017595	N/A	lincRNA:chr12:116850878-116855932 reverse strand	0.767057	0.472142	0.608974	0.166978	1.1227	-0.1283	0.014434	0.14559	0.13692	-0.014434	0.35164	-0.26266	-0.23586	0.27609	-0.40669	-0.22437	0.039614	0.12234	-0.2526	0.50191	-0.019094
A_30_P01017598	N/A	lincRNA:chr2:143963320-143984245 forward strand	1.49637	0.185195	0.321892	0.139623	1.10162	0.0018411	-0.36209	0.016613	-0.17296	0.16393	0.15007	-0.19987	0.056937	-0.14564	-0.16666	-0.0018411	-0.15274	0.035892	-0.22043	0.15735	0.1188
A_30_P01017601	N/A	lincRNA:chr16:11032048-11036671 forward strand	2.22351	0.0678694	0.173656	0.331517	1.25834	-0.23064	-0.11431	-0.10954	-0.18467	0.1015	0.44838	0.067531	0.20235	-0.046817	0.046817	-0.23306	-0.28413	0.20181	-0.14019	0.469	0.27826
A_30_P01017609	N/A	lincRNA:chr9:43738583-43757007 reverse strand	1.07731	0.32274	0.469749	0.132451	1.09615	0.086247	0.24233	0.655	0.67185	0.37531	0.54409	0.41418	0.42929	-0.52717	-0.49823	-0.40408	-0.24307	-0.086247	-0.52626	-0.39501	-0.13523
A_30_P01017613	N/A	lincRNA:chr14:65431652-65437902 forward strand	-0.534745	0.612052	0.728084	-0.0315575	0.978364	-0.27912	-0.040369	-0.24733	0.15104	-0.30473	-0.22814	-0.29831	-0.31143	0.1023	0.055859	0.21926	0.060261	-0.0023513	0.14767	0.0023513	0.16378
A_30_P01017619	N/A	lincRNA:chr5:111602486-111603075 forward strand	-0.698634	0.510938	0.643056	-0.156863	0.896973	-0.027196	0.033072	-0.36429	-0.076546	-0.41573	-0.15265	-0.25021	-0.30281	0.072619	0.50132	0.3049	0.31696	0.027196	0.7065	0.11685	-0.2822
A_30_P01017622	N/A	lincRNA:chr5:36969767-37087176 reverse strand	-1.55101	0.171881	0.306617	-0.234535	0.849959	-0.3656	0.056411	0.036613	-0.070869	-0.38821	-0.50138	-0.15117	-0.24341	0.15341	0.11307	0.57024	0.26005	-0.18937	0.3357	0.048912	-0.036613
A_30_P01017624	N/A	lincRNA:chr17:26911397-26917047 reverse strand	1.99199	0.0934576	0.208431	0.594971	1.51044	-0.306	0.26273	0.014396	-0.34661	0.19182	0.34248	0.44639	0.035558	-0.37164	-0.29554	-1.0028	-0.84445	0.037129	-0.6692	0.51192	-0.014396
A_30_P01017625	N/A	lincRNA:chr7:111526943-111545093 forward strand	-0.961322	0.373514	0.519278	-0.0885675	0.940456	-0.16801	0.16394	0.046995	-0.0032859	0.12732	0.27296	-0.3523	0.28981	0.15387	-0.21402	-0.054339	0.025778	-0.060167	-0.16461	0.0032859	-0.22149
A_30_P01017626	N/A	lincRNA:chr2:128217275-128217972 reverse strand	-2.71169	0.0350273	0.122549	-1.04569	0.484412	0.093987	0.80137	0.016513	0.44098	-0.4424	-0.43969	-0.17426	0.0046744	0.19511	0.58456	-0.075819	0.074314	-0.90537	-0.0046744	-0.74156	-1.753
A_30_P01017627	N/A	lincRNA:chr17:26679595-26688270 reverse strand	1.33016	0.231791	0.374148	0.121821	1.08811	0.14325	-0.17374	-0.0068135	-0.1023	0.29773	0.2209	-0.083342	0.13201	0.0068135	-0.15908	-0.012234	-0.12636	0.15166	-0.17466	0.18844	0.030982
A_30_P01017630	N/A	lincRNA:chr3:95443575-95462543 forward strand	2.75358	0.0331344	0.119468	0.233706	1.17585	-0.0024559	0.23953	0.48952	-0.13039	0.17188	0.063214	0.15309	-0.31963	-0.1329	-0.15899	-0.36338	-0.043946	0.0024559	0.21141	0.029483	-0.0077407
A_30_P01017632	N/A	lincRNA:chr17:95149413-95174473 forward strand	0.90741	0.399167	0.543282	0.159446	1.11686	0.46768	0.00090218	0.20148	-0.12981	1.1523	0.69605	0.6645	1.2879	-0.68654	-0.22426	-0.081645	-0.021252	-0.035799	-0.36348	-0.00090218	0.02427
A_30_P01017634	N/A	lincRNA:chr5:139230332-139230823 reverse strand	-1.97923	0.0951248	0.210605	-0.124151	0.917544	0.1961	0.1915	0.050527	0.16239	-0.0019789	0.36466	-0.0086193	0.2099	-0.12086	-0.132	0.0019789	0.019412	-0.21633	-0.24979	-0.22376	-0.038193
A_30_P01017637	N/A	lincRNA:chr10:69669025-69686275 forward strand	-4.25557	0.00534726	0.065633	-0.531315	0.691924	0.48546	-0.18615	0.18241	0.31211	0.62909	0.41675	0.3906	0.17079	-0.33577	-0.077193	-0.38733	0.077193	-0.87207	-0.71754	-0.58588	-0.67287
A_30_P01017639	N/A	lincRNA:chr11:93994795-94017045 forward strand	0.993265	0.358934	0.506059	0.128368	1.09306	0.69022	0.2208	0.62973	0.40896	0.82303	0.74575	0.16844	0.44608	-0.74663	-0.26266	-0.51004	-0.32572	-0.38818	-0.49411	-0.16844	-0.28085
A_30_P01017642	N/A	lincRNA:chr18:6144775-6202105 reverse strand	3.27123	0.017008	0.0898324	0.182103	1.13454	-0.089403	-0.24886	-0.24868	-0.24654	0.1382	-0.13162	-0.11896	-0.13871	0.13418	-0.050153	0.050153	0.10352	0.34882	0.16804	0.23085	0.2184
A_30_P01017646	N/A	lincRNA:chr6:129151512-129208737 reverse strand	-2.00148	0.0922368	0.206939	-1.06054	0.479452	0.46639	0.91849	0.089558	0.56327	1.1592	0.72761	0.23979	0.56389	-0.51475	-0.089558	-0.25834	-0.90852	-0.5344	-0.75903	-2.2417	-2.4782
A_30_P01017647	N/A	lincRNA:chr18:32389816-32394927 forward strand	2.87412	0.0282741	0.110856	0.416249	1.33445	-0.023506	-0.09432	-0.36722	-0.28457	-0.28657	0.11813	-0.20933	-0.61964	-0.078541	0.023506	0.05747	0.15901	0.53761	0.085472	0.46657	0.73679
A_30_P01017650	N/A	lincRNA:chr1:162933979-162944379 reverse strand	-0.315043	0.763398	0.842568	-0.044517	0.969614	0.20719	-0.014125	-0.30474	-0.29124	0.23529	0.20134	0.15035	-0.60832	0.18952	0.014125	-0.19823	-0.15406	-0.39157	0.059219	-0.086109	0.091747
A_30_P01017657	N/A	lincRNA:chrX:121970356-121970881 reverse strand	1.2719	0.25048	0.394125	0.27324	1.20852	-0.055901	0.055901	0.15402	0.31312	0.57399	0.51112	0.66435	0.21476	-0.52145	-0.091079	-0.27921	-0.20916	-0.28448	0.57179	-0.10608	-0.18917
A_30_P01017658	N/A	lincRNA:chr1:93812836-93816128 forward strand	0.178036	0.864554	0.911341	0.0809875	1.05774	-0.010071	0.27073	0.10458	0.068894	0.75272	0.34925	0.010071	-0.071117	-1.1764	0.14102	-0.98967	-0.9588	-0.75228	0.19574	-0.62806	-1.4753
A_30_P01017660	N/A	lincRNA:chr17:3103174-3114885 reverse strand	3.25223	0.0174176	0.0904066	0.89555	1.86032	-0.12003	-0.086501	0.082528	-0.13597	0.013252	-0.078863	-0.26763	-0.26573	-0.02934	-0.013252	0.12971	0.12242	0.93071	0.21143	1.4998	1.1498
A_30_P01017663	N/A	lincRNA:chr2:78767440-78768949 forward strand	-4.57261	0.00380002	0.0618649	-0.461207	0.726378	0.59188	0.43532	0.71128	0.56416	1.1576	0.93394	1.1058	0.50532	-0.50787	-0.43532	-0.50437	-0.65371	-1.0358	-0.7247	-1.1327	-1.0529
A_30_P01017665	N/A	lincRNA:chr6:148162552-148176577 forward strand	-0.90237	0.401632	0.545441	-0.132883	0.912007	-0.28202	-0.13634	-1.2699	0.20302	-0.35678	-0.15934	-0.88753	-0.66422	0.54126	0.31368	0.33603	0.18321	0.33796	-0.039135	0.039135	0.50469
A_30_P01017666	N/A	lincRNA:chr18:84760623-84761084 forward strand	-1.12066	0.305275	0.451884	-0.235955	0.849123	-0.28927	-0.10007	-0.68875	-0.27982	-0.0049024	-0.92046	0.0049024	-0.95322	0.42899	0.41958	0.4902	0.4155	0.42029	0.62633	-0.33685	0.10068
A_30_P01017667	N/A	lincRNA:chr17:17142085-17181901 forward strand	-1.99575	0.0929725	0.207804	-0.332615	0.794096	0.038349	0.51176	0.46665	0.15178	0.044149	0.43422	0.10262	0.17814	-0.62337	-0.49856	-0.038349	-0.36333	-0.54048	-0.65543	-1.0328	-0.62536
A_30_P01017668	N/A	lincRNA:chr6:90745692-90777977 forward strand	-2.37353	0.0552535	0.154897	-0.393451	0.761306	-0.68168	1.1938	0.42848	0.63619	-1.0113	-0.37698	-0.53226	0.16959	0.13269	-0.015795	0.2213	0.015795	-0.36818	0.070805	-0.68478	-0.23766
A_30_P01017671	N/A	lincRNA:chr2:177789718-177813140 reverse strand	-1.17016	0.286306	0.432491	-0.217639	0.859972	0.10249	0.35328	-0.0084534	0.2058	0.095143	-0.096639	0.13467	-0.072263	-0.18734	0.097288	0.24763	-0.41039	-0.30434	0.0084534	-0.55015	-0.27733
A_30_P01017675	N/A	lincRNA:chr17:12965849-12968519 forward strand	-3.83105	0.00864858	0.0724451	-0.613553	0.653585	0.43705	0.039601	-0.16643	0.027101	-0.096524	-0.56156	-0.27943	-0.026439	0.34011	0.15306	0.24191	0.47786	-0.26505	0.026439	-0.32641	-0.67625
A_30_P01017677	N/A	lincRNA:chr18:84735774-84760824 forward strand	2.8577	0.0288888	0.112133	1.63213	3.09971	-1.261	-0.87242	-1.0363	-0.046116	1.1181	-0.004909	-1.0273	0.5404	0.004909	0.46278	-1.1664	-1.2613	1.4806	0.046926	1.7538	1.2872
A_30_P01017679	N/A	lincRNA:chr18:35985999-35986376 reverse strand	2.83366	0.0298142	0.113691	0.607409	1.52352	-0.44712	0.071278	-0.56908	-0.19871	0.24939	0.66356	-0.30705	0.54629	-0.043708	0.030801	-0.36663	-0.3337	0.28924	-0.030801	0.82644	0.63152
A_30_P01017680	N/A	lincRNA:chr10:83181374-83249774 forward strand	-0.524935	0.618451	0.733106	-0.0790273	0.946696	-0.049479	-0.038731	-0.0045152	0.089797	0.24667	0.30462	0.62839	0.4184	-0.44528	0.09201	0.029703	0.0045152	-0.4033	-0.15916	-0.034173	-0.038528
A_30_P01017686	N/A	lincRNA:chr4:105035450-105059250 forward strand	-1.48232	0.18877	0.326133	-0.178153	0.883833	0.36075	0.95469	0.60376	0.63856	-0.097164	0.11366	0.24031	0.26237	0.097164	-0.25396	-0.28471	-0.39673	-0.25226	-0.37006	-0.40848	-0.52005
A_30_P01017687	N/A	lincRNA:chr17:5795893-5835243 forward strand	1.44739	0.197942	0.336692	0.265085	1.20171	-0.048906	-0.31836	-0.051795	-0.30264	-0.022506	0.52775	-0.20873	0.10414	0.022506	-0.16668	0.043796	0.064208	0.3063	-0.25405	0.49175	0.48017
A_30_P01017690	N/A	lincRNA:chr18:84297418-84297745 reverse strand	-0.375065	0.720512	0.811705	-0.015443	0.989353	0.28108	0.17063	0.2978	0.23322	-0.021488	0.28222	0.12433	0.2798	-0.049301	-0.088408	-0.11625	-0.044691	-0.14095	0.021488	-0.1201	-0.12086
A_30_P01017691	N/A	lincRNA:chr13:112648658-112719303 reverse strand	2.18061	0.0720011	0.178816	0.587405	1.50254	-0.3667	0.087104	0.20102	-0.16684	0.28433	0.2126	-0.33547	-0.18249	-0.083601	0.083601	-0.51015	-0.89462	0.51439	-0.20033	0.38264	0.24815
A_30_P01017693	N/A	lincRNA:chr8:122807653-122823000 reverse strand	2.67777	0.0366447	0.12559	0.257335	1.19527	0.16046	0.6972	0.14448	0.17219	-0.0046031	0.28687	-0.039375	0.23556	-0.15055	-0.04003	-0.28045	-0.38458	-0.019143	0.0046031	-0.03325	0.22152
A_30_P01017695	N/A	lincRNA:chr9:43542196-43544496 reverse strand	-1.09436	0.315774	0.462678	-0.047102	0.967879	0.1851	-0.0033956	0.0033956	0.021107	0.1817	0.38889	0.015135	0.11542	-0.11753	0.011755	-0.091151	-0.16784	-0.16119	-0.092454	-0.11679	-0.18274
A_30_P01017696	N/A	lincRNA:chr8:124355710-124401160 reverse strand	0.540423	0.608366	0.725396	0.120438	1.08706	0.0084803	-0.06342	0.14934	0.10259	0.0040214	0.63875	-0.073882	-0.0098097	0.1291	-0.16154	-0.66376	-0.0040214	0.18518	-0.22769	-0.35773	0.18177
A_30_P01017698	N/A	lincRNA:chr1:139713316-139913366 reverse strand	5.4759	0.00154935	0.0564915	0.309577	1.23934	-0.020371	0.1021	-0.0043626	-0.056159	0.0043626	0.24272	-0.078661	0.14581	-0.22578	-0.30169	-0.11626	-0.16413	0.17529	0.010327	0.17028	0.074553
A_30_P01017699	N/A	lincRNA:chr2:48818825-48822612 forward strand	-2.38742	0.0542166	0.153391	-0.441507	0.736365	-0.069096	0.0058212	-0.0058212	-0.016812	0.041695	0.079012	-0.27323	-0.265	0.077861	0.032137	0.054284	0.10008	-0.2294	0.055413	-0.79517	-0.53251
A_30_P01017701	N/A	lincRNA:chr7:57116623-57121735 forward strand	-1.26442	0.252975	0.396602	-0.396342	0.759782	0.42417	0.74724	-0.0060456	0.19246	0.40685	-0.081658	0.2382	0.31802	-0.33712	-0.18633	0.1667	-0.19414	0.0060456	-0.065825	-1.1425	-0.93398
A_30_P01017707	N/A	lincRNA:chr3:30077338-30080281 reverse strand	-2.38499	0.0543967	0.153653	-0.339804	0.790149	-0.079234	-0.34738	0.046848	-0.2307	0.35084	0.2265	-0.12014	-0.85619	0.34526	0.30111	0.52545	0.27475	-0.085538	0.40443	-0.046848	-0.18469
A_30_P01017709	N/A	lincRNA:chr5:107903325-107925875 forward strand	-3.55512	0.0119977	0.0789983	-0.247925	0.842107	0.1545	0.0089748	-0.0089748	0.21114	0.37448	0.47033	0.22358	0.12643	0.051039	-0.18581	-0.14378	-0.20249	-0.32464	-0.4697	-0.29723	-0.38117
A_30_P01017711	N/A	lincRNA:chr18:36449530-36456800 forward strand	-3.23954	0.017697	0.0909743	-0.333307	0.793715	0.017357	-0.20711	-0.091012	-0.030995	0.21539	0.10073	-0.017357	-0.096029	0.11399	0.051395	0.23156	0.12422	-0.18909	0.062686	-0.35623	-0.32943
A_30_P01017714	N/A	lincRNA:chr8:72671462-72672533 forward strand	1.11643	0.306941	0.453476	0.0871297	1.06225	-0.44069	-0.011889	-0.25132	-0.27516	-0.73722	-0.72142	-0.39638	-0.43727	0.07037	0.03524	0.18839	0.12031	0.011889	0.34904	0.23692	0.16498
A_30_P01017715	N/A	lincRNA:chr12:21584725-21595050 forward strand	0.808695	0.44956	0.588656	0.165167	1.1213	0.16875	0.12751	-0.05078	0.0078981	-0.078168	0.025831	0.31343	-0.16119	0.34685	-0.052234	-0.15922	-0.0078981	-0.15288	-0.027516	0.38864	0.57992
A_30_P01017721	N/A	lincRNA:chr14:44284425-44300475 forward strand	-4.0157	0.00699291	0.0692573	-0.515574	0.699515	0.60286	0.30634	0.35487	-0.083597	0.61594	0.37926	0.34426	0.3542	-0.20669	-0.17352	0.083597	-0.097793	-0.67647	-0.33064	-0.86366	-0.58593
A_30_P01017722	N/A	lincRNA:chrX:75813213-75829323 forward strand	-0.325649	0.755747	0.836517	-0.0816048	0.945006	0.50236	-0.030856	0.029637	0.52791	0.10128	0.67032	-0.0014493	0.94818	-0.74611	-0.11663	-0.11131	0.0014493	-0.25053	-0.76155	-0.41304	0.1261
A_30_P01017723	N/A	lincRNA:chr17:35080914-35090009 reverse strand	-2.08932	0.0816754	0.192796	-0.599113	0.66016	-0.0018394	-0.66653	-0.31001	-0.52983	-0.64379	0.6583	-0.48441	0.0018394	0.038723	0.64854	0.47752	0.82465	0.37622	0.21262	-0.44896	-0.5469
A_30_P01017727	N/A	lincRNA:chr12:4579206-4583562 reverse strand	6.11709	0.000871306	0.0558034	0.851658	1.80457	-2.288	-0.41132	-0.80099	-0.10729	-0.16281	-1.625	-0.66045	-1.8802	0.21632	0.38239	0.10729	0.1387	0.97697	0.74826	1.282	1.2441
A_30_P01017730	N/A	lincRNA:chr10:126818382-126856582 forward strand	0.854157	0.425801	0.568021	0.0462147	1.03255	0.1975	0.36545	0.2888	0.27496	0.099071	0.27595	0.01476	0.049626	-0.048705	-0.22322	-0.14039	-0.15795	-0.01476	-0.15344	-0.040206	-0.177
A_30_P01017732	N/A	lincRNA:chr18:6144775-6202105 forward strand	-0.176433	0.865758	0.912177	-0.0449855	0.9693	0.12008	-0.025721	0.025721	0.28221	-0.13178	-0.75121	-0.087845	-0.99557	0.29748	-0.4851	0.038265	0.026257	0.22665	-0.55557	-0.23256	0.25844
A_30_P01017742	N/A	lincRNA:chr11:59206727-59207172 reverse strand	-1.8474	0.114201	0.235422	-0.751598	0.593945	0.47348	0.0059278	0.094209	0.082729	0.30196	0.29661	-0.0059278	-0.063095	0.10135	-0.13447	-0.028425	-0.30283	-0.55692	0.041752	-1.0095	-1.8461
A_30_P01017745	N/A	lincRNA:chr9:14480441-14483362 forward strand	-0.97502	0.367205	0.513452	-0.140625	0.907126	0.19529	-0.028448	0.3589	0.27417	0.28149	0.29533	0.17708	0.028448	-0.067959	-0.49182	-0.29313	0.0628	-0.49421	-0.40207	-0.31949	-0.13684
A_30_P01017746	N/A	lincRNA:chr8:119732348-119749198 forward strand	2.67247	0.0369048	0.125899	0.184443	1.13638	-0.11658	-0.18044	-0.10509	-0.24164	-0.28342	-0.56859	-0.14764	-0.18993	0.24852	0.10509	0.21267	0.31343	0.27325	0.36551	0.51394	0.46478
A_30_P01017749	N/A	lincRNA:chr1:94077221-94091396 reverse strand	-1.67579	0.144796	0.274735	-0.683452	0.622673	0.20513	-0.053633	-0.13407	-0.49651	0.053633	0.61781	0.33386	-0.25303	0.16351	0.37535	0.20242	-0.49911	-0.81147	0.20182	-0.37759	-1.5044
A_30_P01017750	N/A	lincRNA:chr7:67111261-67120697 reverse strand	-3.23916	0.0177055	0.0909958	-1.13937	0.453958	0.42711	0.82876	0.42571	0.58736	0.85759	0.3511	0.47123	0.21339	-0.54242	-0.21339	-0.49839	-0.34967	-1.4487	-0.64925	-2.2887	-1.7747
A_30_P01017751	N/A	lincRNA:chr4:57372663-57377164 reverse strand	1.27271	0.250211	0.393862	0.334292	1.26076	0.23541	-0.06388	0.0055926	-0.0055926	0.31689	0.62997	0.47237	0.48658	-0.074802	-0.29776	-0.24451	-0.15213	-0.2969	-0.063235	0.88621	0.041892
A_30_P01017752	N/A	lincRNA:chr18:78188082-78194070 forward strand	1.43596	0.201031	0.340268	0.30111	1.23209	-0.86468	-1.2322	-0.82499	-1.3306	-0.42166	-0.42531	-0.68532	-0.97787	0.42166	0.8353	0.74299	0.94125	1.0205	0.54394	1.3396	1.2416
A_30_P01017753	N/A	lincRNA:chr16:43623175-43624069 forward strand	1.45533	0.195822	0.334167	0.127056	1.09206	-0.40511	-0.18505	-0.3225	-0.065555	-0.20252	-0.30856	-0.33328	-0.22605	0.1302	0.14983	0.1417	0.2368	0.27298	0.065555	0.37626	0.45196
A_30_P01017756	N/A	lincRNA:chr5:120269342-120279542 reverse strand	0.777052	0.466649	0.604476	0.185447	1.13717	0.75458	0.051563	0.72564	0.32061	0.55123	0.72501	0.32986	0.70877	-0.77536	-0.73527	-0.63721	-0.27984	-0.29886	-1.0266	-0.30887	-0.051563
A_30_P01017759	N/A	lincRNA:chr6:145936225-145965575 reverse strand	-0.871894	0.416786	0.559799	-0.284906	0.820795	0.085896	-0.5294	-0.3343	0.066229	-0.37598	0.74501	-0.022271	0.53532	0.022271	-0.29952	-0.14983	0.05366	0.068976	-0.48562	0.1342	-1.2306
A_30_P01017760	N/A	lincRNA:chr17:88993214-89025839 forward strand	0.494259	0.638695	0.749733	0.0395795	1.02781	-0.024723	-0.040495	0.069948	0.13873	0.12824	0.28632	0.033626	0.21742	0.024723	-0.2919	-0.10663	-0.028843	0.032804	-0.15873	-0.082728	-0.035678
A_30_P01017761	N/A	lincRNA:chr1:69531191-69570566 reverse strand	-1.95553	0.098303	0.214428	-0.57358	0.671947	0.34714	0.19784	0.091348	0.01934	-0.38458	-0.10936	-0.01934	-0.80748	-0.22208	0.38909	0.65618	0.46964	-0.49733	0.41037	-0.37004	-0.54449
A_30_P01017762	N/A	lincRNA:chr14:33895294-33923644 forward strand	1.08407	0.319961	0.467291	0.100654	1.07226	0.056546	0.38755	0.35245	0.53719	0.23758	0.36308	0.013718	0.066723	-0.021375	-0.31681	-0.29697	-0.22282	-0.09889	-0.013718	-0.29776	-0.04499
A_30_P01017765	N/A	lincRNA:chr13:29106280-29120376 forward strand	-1.33728	0.229594	0.371791	-0.41649	0.749245	0.57429	-0.037815	0.16219	-0.087783	0.22672	0.40326	-0.0704	-0.21579	0.13917	-0.35819	0.078123	0.067411	-0.44989	0.037815	-1.2462	-0.081172
A_30_P01017771	N/A	lincRNA:chr12:88154776-88184372 reverse strand	1.31282	0.23722	0.380104	0.172253	1.12682	-0.3603	-0.49007	-0.35995	-0.40958	-0.55411	-0.52478	-0.71131	-0.55374	0.46814	0.44365	0.70803	0.35995	0.50715	0.52183	0.66787	0.97193
A_30_P01017774	N/A	lincRNA:chr18:61781410-61788685 reverse strand	-2.13069	0.0771357	0.18607	-0.255641	0.837615	0.37885	-0.078076	0.086692	-0.15951	0.12477	-0.38476	-0.44475	-0.028712	0.45205	0.27324	0.36032	0.028712	-0.058529	0.25745	-0.044522	-0.062639
A_30_P01017775	N/A	lincRNA:chr5:33174092-33200792 reverse strand	-0.676683	0.523823	0.653783	-0.221897	0.857437	-0.32299	0.21827	-0.061066	-0.071445	-0.33265	-0.28537	0.50057	-0.060719	0.45351	0.060719	0.61617	0.32151	0.92361	0.29048	-0.15745	-0.49232
A_30_P01017777	N/A	lincRNA:chr5:149931140-149995639 reverse strand	-1.46705	0.192731	0.330588	-0.187908	0.877878	0.015238	-0.026712	0.19038	0.14154	0.80013	0.22018	-0.015238	-0.33742	0.21286	-0.18578	0.21921	-0.099944	-0.14076	0.016794	-0.34072	-0.1406
A_30_P01017782	N/A	lincRNA:chr4:41261959-41267670 forward strand	1.30953	0.238262	0.381264	0.317718	1.24636	0.21878	-0.026418	0.4304	0.35753	0.17647	-0.18859	-0.031824	0.39449	-0.39335	-0.5633	0.026418	-0.75718	-0.051032	-0.61687	0.10549	0.14587
A_30_P01017785	N/A	lincRNA:chr12:81217572-81233910 reverse strand	-0.631414	0.551051	0.678273	-0.138245	0.908624	-0.36591	0.14007	-0.20731	-0.49737	-0.40355	-0.22002	-0.6007	-0.2789	0.37925	0.46908	0.73601	0.23038	-0.14007	0.79463	0.33895	0.26823
A_30_P01017788	N/A	lincRNA:chr17:88890039-88905680 reverse strand	2.16914	0.0731485	0.18061	0.358715	1.28228	0.13054	-0.16326	0.42927	-0.095475	0.20533	0.60047	-0.046751	-0.16005	-0.24614	-0.36576	-0.17869	0.046751	0.10278	-0.19295	0.43788	0.34331
A_30_P01017790	N/A	lincRNA:chr1:163508244-163586072 reverse strand	0.345617	0.741426	0.825998	0.0286745	1.02007	0.19997	0.38981	0.18796	0.22131	0.014974	0.13858	-0.014974	0.43686	-0.12118	0.12257	-0.2604	-0.12459	-0.06069	-0.037284	-0.13417	-0.036758
A_30_P01017792	N/A	lincRNA:chr16:94521875-94545750 reverse strand	1.56163	0.1694	0.30393	0.254766	1.19314	0.14527	-0.21931	0.14979	-0.55653	-0.055337	0.062574	-0.021935	0.079064	0.12364	-0.10701	-0.25384	-0.1808	0.54241	-0.11233	0.14904	0.021935
A_30_P01017793	N/A	lincRNA:chr2:71205705-71226510 forward strand	-2.09319	0.0812391	0.192088	-0.761523	0.589873	-0.86679	-1.1605	-0.92101	-0.91107	-0.14299	-0.11252	-1.1735	-0.43816	1.7499	1.0546	2.0099	1.3689	1.2997	1.2684	0.11252	0.45659
A_30_P01017794	N/A	lincRNA:chr15:76240575-76254267 reverse strand	2.07685	0.0830961	0.194698	0.19504	1.14476	0.041184	0.12352	0.14986	0.039407	-0.039407	0.046109	-0.057347	-0.091702	-0.046633	-0.22082	-0.09891	-0.043417	0.078499	-0.14027	0.20407	0.22808
A_30_P01017796	N/A	lincRNA:chr6:129151512-129208737 forward strand	-1.04004	0.338405	0.485768	-1.15464	0.449178	0.35473	-0.063164	0.054376	-0.34835	0.69943	0.099982	-0.071708	-0.54169	0.095443	4.431	-0.0012271	-0.07425	0.0012271	0.12693	-0.0032713	-0.29249
A_30_P01017798	N/A	lincRNA:chr6:31555210-31693051 forward strand	1.00179	0.355119	0.502461	0.111355	1.08024	0.050738	-0.023293	0.022938	0.30304	0.12898	0.34365	-0.0049577	0.0049577	-0.026395	-0.4393	-0.039551	-0.059517	-0.082517	0.045067	0.060505	-0.1424
A_30_P01017803	N/A	lincRNA:chr5:143201822-143204033 reverse strand	2.71891	0.0346928	0.122126	0.201051	1.14954	0.10868	0.48803	0.2193	0.33139	0.2799	0.64386	0.066479	-0.079223	-0.27705	-0.27815	-0.30163	-0.075588	-0.09424	-0.066479	0.12215	-0.089644
A_30_P01017804	N/A	lincRNA:chr17:6602100-6615425 forward strand	-0.058363	0.955355	0.971812	-0.0161708	0.988854	0.23812	0.013203	0.381	0.22532	0.1088	0.28994	0.15003	0.18378	-0.58428	-0.43007	-0.73698	-0.73841	-0.013203	-0.43093	-0.86159	-1.2487
A_30_P01017806	N/A	lincRNA:chr2:35828611-35838083 reverse strand	2.93477	0.0261244	0.106792	1.26841	2.40896	0.23702	-0.4281	-0.48096	-0.34853	-1.0677	-0.516	-0.30364	-0.73148	0.29168	-0.094871	0.40309	0.094871	1.6783	0.278	1.5488	2.2633
A_30_P01017807	N/A	lincRNA:chr2:77807600-77836075 reverse strand	2.50293	0.0463439	0.140774	0.206848	1.15416	0.26893	0.24106	0.22596	0.35414	0.39323	0.57712	0.26228	0.27972	-0.27121	-0.47334	-0.65909	-0.52056	-0.29481	-0.31514	-0.22596	-0.2609
A_30_P01017808	N/A	lincRNA:chr12:32781477-32808567 reverse strand	-3.26938	0.0170474	0.089853	-2.08815	0.235183	-0.071749	3.9334	2.784	2.6234	-3.2157	0.15392	0.90425	2.3375	0.18402	-0.42117	-0.32699	0.071749	-2.4596	-0.79647	-3.7663	-1.8226
A_30_P01017811	N/A	lincRNA:chr4:12050675-12066450 reverse strand	1.52429	0.178276	0.314177	0.188934	1.13992	0.22042	0.19271	0.12953	0.6787	0.27043	0.4275	0.074698	0.0072322	-0.41346	-0.43953	-0.52183	-0.4362	-0.41842	-0.51811	-0.0072322	-0.11152
A_30_P01017815	N/A	lincRNA:chr11:95561419-95574068 reverse strand	-0.86851	0.418495	0.56134	-0.109898	0.926653	0.3019	0.097878	0.46607	0.089473	0.50236	0.32319	0.011551	-0.011551	-0.18409	-0.40581	-0.11292	0.094771	-0.22512	-0.45208	-0.27178	-0.098662
A_30_P01017816	N/A	lincRNA:chr1:88339354-88345004 forward strand	-0.186825	0.857955	0.906848	-0.0357585	0.975519	0.47835	0.36442	0.26737	-0.18664	0.08835	0.63143	0.33605	0.012916	-0.24067	-0.25215	-0.26371	-0.012916	0.24731	-0.54887	-0.13882	-0.4721
A_30_P01017818	N/A	lincRNA:chr16:11008534-11013759 forward strand	1.40433	0.209813	0.34994	0.162907	1.11954	0.05452	0.32651	0.10411	0.35514	-0.11514	-0.041716	-0.12032	-0.05502	0.173	-0.17569	-0.36287	-0.14784	0.10688	0.041716	0.042821	-0.053189
A_30_P01017826	N/A	lincRNA:chr3:146629425-146649125 reverse strand	3.61062	0.0112226	0.0773752	0.616	1.53262	0.44827	-0.6657	0.15654	-0.1922	-0.15654	-0.16599	-0.61683	-0.54153	-0.17163	-0.24343	0.21182	0.22499	0.2969	0.82454	0.75716	0.60715
A_30_P01017828	N/A	lincRNA:chr4:124127144-124334840 forward strand	-1.45582	0.19569	0.334015	-0.237253	0.848359	0.34416	0.52752	0.11263	0.22017	0.02273	0.14184	-0.088068	0.46989	-0.035772	0.25153	-0.025449	-0.25089	-0.02273	-0.49764	-0.046535	-0.44269
A_30_P01017834	N/A	lincRNA:chr5:15146475-15170100 forward strand	-0.204928	0.844403	0.898063	-0.1005	0.93271	0.88758	0.13715	0.30444	1.0405	0.013392	-0.16855	0.25181	-0.013393	-0.34935	-0.1559	-0.11466	-0.33824	-1.7035	-0.36521	0.25974	0.44882
A_30_P01017835	N/A	lincRNA:chr7:6210340-6229115 forward strand	0.89047	0.407499	0.55119	0.0703862	1.05	0.27104	0.099444	0.060577	0.033551	0.42279	0.57959	0.2724	0.25605	-0.17769	-0.21085	-0.26757	-0.25458	-0.035864	-0.34977	-0.033551	-0.20996
A_30_P01017837	N/A	lincRNA:chr6:4841700-4847400 forward strand	1.98395	0.0945057	0.209723	0.37746	1.29905	0.071787	0.26872	0.23215	0.50256	-0.069161	0.069161	0.1209	0.31688	-0.53334	-0.96209	-0.48803	-0.19961	-0.37627	-0.1293	-0.28219	0.11453
A_30_P01017841	N/A	lincRNA:chr6:90745692-90777977 forward strand	-1.47495	0.190672	0.328304	-0.09671	0.935163	0.49631	0.52866	0.27636	0.52248	0.35384	0.32779	0.30636	0.17428	-0.27804	-0.33031	-0.17428	-0.27185	-0.2464	-0.2812	-0.43441	-0.47931
A_30_P01017843	N/A	lincRNA:chr2:94082835-94101939 reverse strand	1.13899	0.298129	0.444443	0.143134	1.1043	0.20963	0.15841	-0.048297	-0.048503	0.5454	0.49949	0.10794	0.19989	0.035583	-0.41204	-0.23753	-0.3773	0.0027964	-0.1057	-0.0027964	-0.31305
A_30_P01017845	N/A	lincRNA:chr11:120097758-120098581 forward strand	2.76331	0.0327105	0.118683	0.270691	1.20639	0.46564	0.18171	0.0087128	0.3555	0.16635	0.12364	-0.0087128	0.31697	-0.45452	-0.51746	-0.49994	-0.47982	-0.18313	-0.45553	-0.24586	0.015545
A_30_P01017848	N/A	lincRNA:chr3:93582250-93592950 reverse strand	-6.32399	0.000730661	0.0558034	-0.285919	0.820219	0.45994	0.002532	0.18916	0.32802	0.2921	0.31132	0.098331	0.032668	-0.002532	-0.13058	-0.080283	-0.017341	-0.28055	-0.33981	-0.43952	-0.31453
A_30_P01017851	N/A	lincRNA:chr9:95295459-95301266 forward strand	-0.38444	0.713909	0.807196	-0.0344466	0.976406	0.24974	0.081398	0.0093062	0.059582	0.30332	0.24764	-0.17844	0.099761	0.025822	-0.20395	-0.24344	-0.062753	-0.0093062	-0.209	-0.099481	-0.30432
A_30_P01017853	N/A	lincRNA:chr1:182686731-182709331 forward strand	-2.41632	0.0521232	0.150045	-0.659095	0.633275	-0.43577	0.23712	-0.14517	-0.22132	-0.6582	-0.68101	-0.11369	-0.049774	0.34456	1.1859	1.2322	0.94759	0.33891	0.74831	0.049774	-0.063125
A_30_P01017859	N/A	lincRNA:chr8:106592650-106603525 reverse strand	1.69808	0.140412	0.269207	0.211678	1.15803	0.086121	-0.36735	-0.0038338	-0.12754	0.33352	0.16442	-0.16735	0.12989	-0.24922	-0.24422	0.0038338	-0.076848	0.054029	-0.22386	0.27158	0.17851
A_30_P01017862	N/A	lincRNA:chr4:116790373-116797823 reverse strand	-0.381249	0.716154	0.808703	-0.0723913	0.95106	0.27953	0.2356	0.12989	0.31626	0.23266	-0.17114	-0.066738	-0.019522	-0.24719	0.3166	0.019522	-0.31295	0.16559	-0.43066	-0.18636	-0.062153
A_30_P01017864	N/A	lincRNA:chr12:3406750-3425850 reverse strand	-1.57351	0.166665	0.300841	-0.492165	0.710957	-0.057594	-0.14009	0.09682	0.12564	0.47474	-0.034096	0.24675	-0.26693	-0.047522	0.044264	0.041783	0.034096	0.1513	-0.19845	-0.54009	-1.3088
A_30_P01017865	N/A	lincRNA:chr6:112552041-112560067 forward strand	5.46791	0.00156097	0.0564915	0.32333	1.25122	-0.25406	-0.16443	-0.31167	-0.32047	-0.41471	-0.31662	-0.35678	-0.37834	0.23841	0.1746	0.16443	0.17633	0.52399	0.36065	0.6356	0.52685
A_30_P01017866	N/A	lincRNA:chr15:76193801-76194225 forward strand	-1.56287	0.169113	0.303618	-0.453859	0.730088	0.1716	0.12274	0.013998	-0.0022936	-0.22282	-0.024464	-0.23728	-0.13239	-0.19836	0.37153	0.38983	0.0022936	-0.71709	0.17339	0.070709	-0.77715
A_30_P01017867	N/A	lincRNA:chr12:85210777-85262127 reverse strand	0.810093	0.448815	0.588028	0.207548	1.15472	-0.31734	0.31975	-0.091698	0.27628	-0.30783	0.42155	0.014765	-0.14325	-0.081207	-0.19691	0.14172	-0.014765	0.22084	-0.45878	0.74425	0.17272
A_30_P01017868	N/A	lincRNA:chr2:177789718-177813140 reverse strand	-0.914965	0.395492	0.539796	-0.227342	0.854207	-0.3534	0.53084	-0.23897	0.15511	-0.0066831	-0.051388	-0.16381	-0.24197	0.23694	0.24109	0.36832	0.25383	-0.25138	0.75633	0.0066831	-0.32082
A_30_P01017872	N/A	lincRNA:chr9:20784567-20799942 reverse strand	-2.53339	0.044476	0.137788	-0.198473	0.871472	0.46914	0.021246	0.1848	0.25614	0.17932	0.69036	0.21127	0.3405	-0.21122	-0.15773	-0.28773	-0.021246	-0.42425	-0.23829	-0.4857	-0.32358
A_30_P01017875	N/A	lincRNA:chr13:112717680-112733330 reverse strand	2.83579	0.0297308	0.113576	0.330162	1.25715	0.14883	-0.015149	0.18927	0.090681	0.4456	0.69236	-0.046448	0.015149	-0.20642	-0.52189	-0.52794	-0.2817	0.037804	-0.28504	-0.054356	0.08429
A_30_P01017877	N/A	lincRNA:chr5:22058025-22072475 forward strand	-3.50302	0.0127793	0.0806773	-0.362606	0.777759	-0.014818	0.60564	0.32561	0.72123	0.19216	0.37891	0.70273	0.53913	-0.11735	-0.28393	-0.076056	0.014818	-0.48387	-0.24476	-0.61633	-0.56798
A_30_P01017878	N/A	lincRNA:chr5:35893908-35896613 reverse strand	0.269746	0.796393	0.864877	0.0361418	1.02537	0.1009	-0.041731	0.20071	0.077084	-0.10925	0.27362	-0.13865	0.12135	-0.091413	-0.35218	-0.0067558	0.0067558	-0.2188	-0.28864	0.13237	0.076044
A_30_P01017881	N/A	lincRNA:chr3:88009045-88036270 reverse strand	1.93405	0.101274	0.218619	0.53359	1.44753	-0.14339	-0.75044	-0.39147	-0.55332	0.25384	0.095712	-0.54284	-0.051879	0.019526	-0.02975	0.35252	0.15557	0.56038	-0.019526	0.87767	1.2137
A_30_P01017884	N/A	lincRNA:chr2:158169020-158191295 reverse strand	0.849225	0.428333	0.570223	0.132415	1.09613	-0.40023	-0.23039	-0.35418	-0.44508	-0.28383	-0.12746	-0.25596	-0.15609	0.54499	0.16472	0.30613	0.34625	0.74553	0.12746	0.40569	0.61307
A_30_P01017887	N/A	lincRNA:chr16:25122825-25273475 forward strand	3.08839	0.021432	0.0977762	0.38335	1.30437	0.33237	-0.073943	0.012617	-0.02101	0.10692	0.294	-0.012617	0.41393	-0.23446	-0.29837	-0.08045	-0.27561	0.35241	-0.16346	0.27857	0.17699
A_30_P01017889	N/A	lincRNA:chr6:54591416-54597566 forward strand	2.13808	0.076353	0.185031	0.14771	1.10781	-0.2462	0.006669	-0.40231	-0.047706	-0.45915	-0.33197	-0.033311	-0.4227	0.27793	-0.006669	0.18757	0.10277	0.30179	0.34307	0.19245	0.31513
A_30_P01017892	N/A	lincRNA:chr8:27912000-27992750 forward strand	4.21657	0.00558242	0.0659918	0.428642	1.34597	-0.12643	-0.36211	-0.29951	-0.29541	-0.34658	-0.33424	-0.36587	-0.39382	0.27744	0.12643	0.27402	0.19595	0.70744	0.38037	0.82898	0.67162
A_30_P01017894	N/A	lincRNA:chr2:155269145-155303251 forward strand	2.47337	0.0482365	0.143857	0.673305	1.59472	0.1241	-0.60605	0.0059938	-0.2206	0.30281	0.59225	0.049414	-0.0059938	-0.25633	-0.19978	-0.049071	-0.25113	0.51545	-0.2832	0.86341	0.84125
A_30_P01017895	N/A	lincRNA:chr1:175654606-175672031 reverse strand	1.35621	0.223845	0.365455	0.213358	1.15938	-0.35419	-1.1269	-0.67774	-0.74088	-0.52887	-0.607	-0.40715	-0.78696	0.35419	0.75319	0.55525	0.58364	0.7324	0.44619	1.0983	0.82281
A_30_P01017896	N/A	lincRNA:chr11:97505439-97522274 reverse strand	-1.4283	0.203125	0.342729	-0.601548	0.659047	-0.91818	-0.14345	0.14313	-0.10417	-0.23438	-0.54826	-0.33497	0.18088	0.27643	0.42888	0.10417	0.56733	0.2623	0.40518	-0.29996	-1.3969
A_30_P01017897	N/A	lincRNA:chr3:88009045-88036270 forward strand	-1.12677	0.302875	0.449445	-0.117992	0.921469	0.30529	-0.021563	0.079689	0.044473	0.12919	0.319	-0.36317	0.018756	0.026476	-0.21344	-0.018756	-0.11414	0.059443	-0.21683	-0.35235	-0.28209
A_30_P01017904	N/A	lincRNA:chr1:186560855-186563399 forward strand	0.441436	0.674361	0.777046	0.0918475	1.06573	0.20217	-0.74136	-0.22581	-0.041293	0.34925	0.31915	-0.19745	-0.12046	0.15939	-0.42576	0.033995	0.40627	0.35778	-0.08438	0.30188	-0.033995
A_30_P01017905	N/A	lincRNA:chr14:105508625-105513462 reverse strand	3.47116	0.013285	0.0815033	0.248412	1.1879	-0.2392	-0.30963	-0.41051	-0.3472	-0.11846	-0.16583	-0.36197	-0.42847	0.12747	0.22577	0.21912	0.11846	0.52041	0.2452	0.52171	0.39715
A_30_P01017908	N/A	lincRNA:chr15:102926581-102932542 reverse strand	-1.22802	0.265422	0.410373	-0.54388	0.685924	-0.10548	1.3222	0.65431	0.80411	-1.9296	-0.38599	-0.9461	-0.32394	0.21519	0.0010753	0.33825	0.86309	-0.11005	0.64431	-0.0010757	-1.2911
A_30_P01017912	N/A	lincRNA:chr3:34643323-34682773 reverse strand	2.41943	0.0519034	0.149658	0.381551	1.30274	-0.031895	0.11442	0.46739	0.49557	0.36734	0.41533	0.30001	0.13046	-0.70951	-0.86532	-0.52766	-0.58277	0.031895	-0.41803	-0.17169	-0.60123
A_30_P01017914	N/A	lincRNA:chr3:37543523-37613073 forward strand	0.603139	0.568499	0.692592	0.14052	1.1023	0.46923	0.2065	0.4367	0.42002	-0.23989	0.71502	0.48355	0.28875	-0.27965	-0.87566	-0.20302	-0.10847	-0.63478	-0.25846	0.10847	-0.11995
A_30_P01017916	N/A	lincRNA:chr4:21683562-21694344 reverse strand	-1.00194	0.355054	0.5024	-0.063153	0.95717	0.18827	0.35459	0.095691	0.36543	0.35629	0.5343	0.031978	0.20131	-0.18632	-0.31541	-0.031978	-0.22653	-0.21298	-0.31301	-0.23242	-0.25444
A_30_P01017917	N/A	lincRNA:chr17:6602100-6615425 forward strand	0.4775	0.649903	0.758428	0.0516026	1.03642	0.13454	0.29816	0.175	0.30416	0.074033	0.32879	0.0080705	0.12586	-0.35036	-0.3268	-0.0080705	-0.48523	-0.29478	-0.12756	-0.26683	-0.27488
A_30_P01017919	N/A	lincRNA:chr4:82156098-82196298 reverse strand	-2.60848	0.0402025	0.131051	-0.98082	0.506692	0.20339	0.61592	0.52279	0.6081	0.60682	0.42872	0.43053	0.50168	-0.41125	-0.20339	-0.52456	-0.59141	-1.8507	-0.35159	-1.5066	-1.945
A_30_P01017920	N/A	lincRNA:chr13:108653722-108654406 reverse strand	-1.14805	0.294653	0.440914	-0.146672	0.903332	-0.042139	-0.053863	0.28845	-0.090121	-0.23264	-0.57365	0.11051	-0.26951	-0.19185	0.18306	0.4254	0.19338	0.00063324	0.0057077	0.017596	-0.00063324
A_30_P01017921	N/A	lincRNA:chr7:88131123-88136898 reverse strand	-3.54264	0.0121799	0.0794638	-0.386186	0.76515	-0.40318	0.17218	0.1961	0.11007	-0.20302	-0.027645	0.027315	-0.0057285	0.16399	0.24265	0.30862	0.0057285	-0.095862	-0.059093	-0.4458	-0.223
A_30_P01017922	N/A	lincRNA:chr2:153163620-153170845 reverse strand	-2.37881	0.0548572	0.154279	-0.25765	0.836449	0.22604	0.20481	-0.27758	0.13745	0.14498	-0.67414	0.1129	-0.32541	-0.098074	0.11876	0.14701	0.026349	-0.086326	-0.026349	-0.4289	-0.29498
A_30_P01017923	N/A	lincRNA:chr7:99882675-99883730 reverse strand	-0.211609	0.839417	0.89475	-0.01582	0.989094	-0.49381	-0.23371	-0.42894	-0.43944	-0.61849	-0.47528	-0.62543	-0.67142	0.23371	0.46408	0.57887	0.4031	0.39212	0.43814	0.43406	0.35216
A_30_P01017931	N/A	lincRNA:chr1:138570107-138632310 forward strand	2.02035	0.0898574	0.203662	0.123853	1.08964	-0.015637	-0.20983	-0.10234	0.087413	0.19196	0.098961	0.030936	0.28681	-0.071938	-0.10346	-0.22722	-0.027098	0.015637	-0.10702	0.084136	0.072945
A_30_P01017933	N/A	lincRNA:chr12:15735906-15798506 reverse strand	-0.0248842	0.980954	0.988355	-0.0040725	0.997181	0.32244	0.48106	0.34002	0.2981	0.32613	0.70773	0.59448	0.95907	-0.2981	-0.72945	-0.7361	-0.90281	-0.85792	-0.69083	-0.38801	-0.74599
A_30_P01017943	N/A	lincRNA:chr5:105072936-105074001 forward strand	2.08425	0.0822498	0.193528	0.21077	1.15731	0.24737	0.003324	0.32087	0.27389	0.43871	0.51149	0.1279	0.40626	-0.45434	-0.33797	-0.42016	-0.17365	-0.11536	-0.36396	-0.003324	-0.060395
A_30_P01017945	N/A	lincRNA:chr7:140016236-140016772 reverse strand	-1.73732	0.133002	0.259556	-0.747875	0.59548	0.21664	0.76543	0.14146	0.483	-1.7891	-1.0623	-0.11178	-0.84783	0.36485	0.67391	-0.12871	0.11178	0.57171	-0.37424	-1.1912	-0.97594
A_30_P01017948	N/A	lincRNA:chr12:76744947-76778372 forward strand	1.58603	0.163828	0.297459	0.193225	1.14332	0.69415	0.13335	0.0026162	-0.1545	0.51082	0.40534	0.38038	0.43383	-0.26602	-0.021486	-0.33945	-0.49267	-0.078003	-0.29255	-0.0026162	0.026444
A_30_P01017954	N/A	lincRNA:chr16:3872469-3877048 forward strand	0.566259	0.591751	0.711877	0.21217	1.15843	-0.25874	-0.068758	0.18798	0.34597	-0.2399	-0.47256	0.3229	0.37467	0.050335	-0.31174	0.24223	-0.050335	1.2095	0.1622	-0.2188	-0.37373
A_30_P01017959	N/A	lincRNA:chr10:87541696-87547421 reverse strand	1.66102	0.147776	0.278382	0.136293	1.09908	0.093523	0.16171	0.26118	0.33381	0.43235	0.72236	0.076118	0.34264	-0.41883	-0.46358	-0.44069	-0.34874	-0.26111	-0.44556	-0.34388	-0.076118
A_30_P01017960	N/A	lincRNA:chr11:3538125-3554450 forward strand	3.01854	0.0234412	0.102147	0.324051	1.25184	-0.49024	0.0085957	-0.34583	-0.40591	-0.30061	1.0991	-0.44673	-0.1858	-0.0040233	0.0040233	-0.17587	0.063252	0.40988	0.015966	0.40516	0.35258
A_30_P01017962	N/A	lincRNA:chr14:77006215-77063293 forward strand	0.869271	0.41811	0.561122	0.165658	1.12168	0.88481	0.073071	0.025919	-0.086279	0.35111	0.51317	-0.065254	0.26115	-0.12689	-0.025919	-0.28313	-0.32592	0.24331	-0.063735	0.23349	-0.51229
A_30_P01017963	N/A	lincRNA:chr1:193755364-193770539 reverse strand	-1.70565	0.138952	0.267316	-0.387619	0.76439	-0.49948	-0.17343	-0.010803	-0.27962	-0.64101	-0.89678	-0.31192	0.010803	0.31964	0.74319	0.87256	0.68244	0.17607	0.81537	0.17492	-0.099006
A_30_P01017968	N/A	lincRNA:chr10:39659425-39674200 reverse strand	-1.91416	0.104106	0.222167	-0.719333	0.607378	0.019993	0.28247	0.16301	0.019617	-0.054146	-0.82872	-0.31527	-0.82214	0.051751	-0.019617	0.59053	0.076398	-0.90568	0.47484	-0.68273	-1.0647
A_30_P01017969	N/A	lincRNA:chr1:167797581-167803031 reverse strand	2.35117	0.0569674	0.157698	0.357866	1.28153	-0.45049	0.081748	-0.38074	-0.0059433	0.0035663	0.045132	0.23406	-0.0035663	-0.15763	0.096249	-0.028368	-0.15936	0.16656	-0.019354	0.61457	0.42058
A_30_P01017972	N/A	lincRNA:chr7:144563845-144603732 reverse strand	-3.00023	0.0240012	0.103363	-0.296925	0.813986	-0.35967	-0.1974	-0.60118	-0.62282	-1.2841	-1.1821	-0.99601	-1.0214	0.84557	0.74838	0.7341	0.55235	0.55253	0.1974	0.45912	0.48365
A_30_P01017975	N/A	lincRNA:chr4:131738732-131739264 forward strand	1.84195	0.115067	0.236575	0.39816	1.31783	-0.13741	-0.35532	-0.35925	-0.41627	-0.47358	-0.58978	-0.72077	-0.41986	0.13741	0.1554	0.21303	0.58095	0.72249	0.31199	1.1779	0.46705
A_52_P8459	Tpsab1	Mus musculus tryptase alpha/beta 1 (Tpsab1), transcript variant 1, mRNA [NM_031187]	8.25771	0.00017057	0.0430294	3.48905	11.2282	-0.92234	0.076764	-0.9327	-0.20684	-0.34987	3.7727	1.7035	-0.64168	-0.10101	0.62755	-0.62288	-0.076764	2.9783	3.0907	4.4354	3.2787
A_30_P01017977	N/A	lincRNA:chr2:32950586-32984936 reverse strand	1.99671	0.0928484	0.207699	0.196611	1.146	0.19724	0.072887	0.1747	0.41766	0.22309	0.71579	0.14173	0.35006	-0.45508	-0.48861	-0.52625	-0.54157	-0.37492	-0.5284	-0.072887	-0.24886
A_30_P01017978	N/A	lincRNA:chr9:31839533-31840971 reverse strand	-1.08077	0.321314	0.468316	-0.041225	0.971829	0.63591	0.25766	0.34422	0.20675	0.59222	0.64303	0.10536	0.50014	-0.10536	-0.23333	-0.18607	-0.20331	-0.24606	-0.22703	-0.14833	-0.27155
A_30_P01017981	N/A	lincRNA:chr4:128060015-128075590 reverse strand	-1.12422	0.303876	0.4505	-0.164827	0.892036	0.33852	0.29717	0.82707	0.51344	-0.077104	0.24638	0.2101	0.48621	-0.056389	-0.23883	-0.070625	-0.23048	0.056389	-0.59058	-0.43308	-0.28836
A_30_P01017984	N/A	lincRNA:chr12:17350856-17355179 reverse strand	1.88572	0.108293	0.227468	0.213988	1.15989	0.0052893	0.14204	0.19874	0.096679	-0.15652	0.083449	-0.0052893	-0.10547	-0.35766	-0.18197	0.0082023	-0.28737	-0.12932	-0.10889	0.059246	0.21612
A_30_P01017986	N/A	lincRNA:chr1:183783306-183834531 reverse strand	-1.50381	0.183327	0.320102	-0.654761	0.635181	-0.031129	0.66251	0.046931	0.57188	-0.27965	0.031129	-0.059342	0.38169	0.33739	-0.095495	0.16491	-0.11089	-0.12396	0.14652	-1.7626	-0.58309
A_30_P01017987	N/A	lincRNA:chr5:107503800-107515575 reverse strand	-0.0992131	0.924201	0.950767	-0.0345175	0.976358	-0.95373	-3.3762	-1.1078	-2.4809	-3.0089	-2.5858	-3.0602	-3.3354	1.6782	1.0369	1.6552	1.9473	1.1461	0.95373	1.9732	2.1065
A_30_P01017989	N/A	lincRNA:chr10:62812866-62831016 reverse strand	-0.548032	0.603445	0.721386	-0.1085	0.927552	1.0405	0.51428	0.71213	1.4692	1.3336	1.3553	0.77437	1.2327	-1.0451	-0.89892	-0.80951	-0.52673	-0.51428	-1.2772	-1.0879	-0.83488
A_30_P01017991	N/A	lincRNA:chr14:78214602-78225827 reverse strand	-2.46861	0.0485489	0.144238	-0.463657	0.725146	0.52896	1.1339	1.06	0.67607	0.9399	1.1473	1.3468	0.91167	-0.69499	-0.78026	-0.64786	-0.52896	-1.3934	-0.84357	-0.78923	-1.4805
A_30_P01017994	N/A	lincRNA:chr19:29582018-29596693 reverse strand	1.38369	0.215729	0.356413	0.226887	1.17031	0.15569	0.15625	0.17085	0.14229	0.31893	0.44275	-0.065407	-0.076372	-0.062769	-0.39106	-0.49352	-0.29733	0.13901	-0.47614	-0.041802	0.041802
A_30_P01017996	N/A	lincRNA:chr17:71242333-71273533 reverse strand	-0.788503	0.460413	0.5989	-0.052051	0.964564	0.16579	0.058106	0.11839	0.1025	0.2617	0.36197	0.074429	0.2254	-0.058106	-0.30071	-0.16205	-0.18082	-0.24393	-0.34334	-0.15202	-0.1706
A_30_P01017997	N/A	lincRNA:chr2:176264400-176302925 reverse strand	-3.33282	0.0157515	0.0869665	-0.853726	0.553354	-0.15134	0.004447	-0.24336	-0.0029173	0.12405	0.05005	-0.081847	-0.14098	0.21075	0.50808	0.34536	0.8048	0.0029173	-0.052071	-0.56708	-0.92968
A_30_P01017998	N/A	lincRNA:chr16:43635730-43639104 forward strand	2.19019	0.0710563	0.177821	0.309972	1.23968	-0.25353	-0.13982	-0.06091	-0.07573	-0.24401	-0.45038	-0.18923	-0.35725	0.2325	0.06091	0.2053	0.20339	0.4085	0.13939	0.63752	0.75658
A_30_P01017999	N/A	lincRNA:chr6:90745692-90777977 reverse strand	-0.0333562	0.974472	0.984124	-0.0034695	0.997598	0.072309	0.019553	0.2074	0.16751	0.33445	0.51826	0.17345	0.24367	-0.22169	-0.4209	-0.15277	-0.084345	-0.25697	-0.37696	-0.019553	-0.2401
A_30_P01018000	N/A	lincRNA:chr3:88009045-88036270 forward strand	-3.42413	0.0140722	0.083157	-0.379054	0.768941	0.14052	0.26607	-0.005933	0.021448	0.34453	0.57053	0.23647	-0.068278	0.0032942	-0.0032942	0.032237	-0.35304	-0.41678	-0.38903	-0.64599	-0.38522
A_30_P01018002	N/A	lincRNA:chr6:86776350-86799379 reverse strand	-2.79724	0.0312775	0.116131	-0.308534	0.807462	-0.22635	0.30069	0.16621	0.27045	0.13682	-0.007755	-0.10284	0.025131	0.007755	-0.086755	0.047633	0.040432	-0.24924	-0.31962	-0.58319	-0.073019
A_30_P01018003	N/A	lincRNA:chr7:69024136-69131056 forward strand	0.301205	0.773424	0.849752	0.0178998	1.01248	0.29709	0.12388	0.15894	0.16235	0.17024	0.47532	0.063604	0.2301	-0.075322	-0.22695	-0.2189	-0.090367	-0.094446	-0.26026	-0.063604	-0.12163
A_30_P01018005	N/A	lincRNA:chr15:76193801-76194225 forward strand	-1.68699	0.142577	0.271713	-0.393896	0.761071	-0.078578	0.0078402	0.21711	0.0471	0.038838	-0.4122	-0.11197	-0.05664	-0.095665	0.21351	0.29565	0.28807	-0.61033	0.28306	-0.0078402	-0.53891
A_30_P01018010	N/A	lincRNA:chr17:39960567-39992817 reverse strand	0.00330619	0.997469	0.998263	0.000447876	1.00031	-0.34066	-0.29598	0.092998	0.028455	-0.23562	0.0054975	-0.32998	-0.35196	-0.21983	0.1641	0.16354	0.16067	-0.0054975	-0.084842	0.34828	0.012331
A_30_P01018012	N/A	lincRNA:chr5:149751979-149808240 reverse strand	-1.45568	0.195728	0.334061	-0.550362	0.682849	0.31716	0.55052	0.24304	0.5346	0.62104	0.55972	0.36749	0.63362	-1.0126	-0.24304	-0.39498	-0.72927	-0.41637	-0.80417	-1.9437	-1.4171
A_30_P01018020	N/A	lincRNA:chr6:31786292-31786599 reverse strand	-2.2281	0.0674418	0.17306	-0.304497	0.809724	0.7577	0.21924	0.31151	-0.048295	0.048295	0.41316	0.09189	0.14051	-0.2047	-0.1627	0.10593	-0.12476	-0.30567	-0.29373	-0.25232	-0.7525
A_30_P01018025	N/A	lincRNA:chr17:15111725-15139800 forward strand	4.71362	0.00327956	0.0614474	0.695839	1.61983	-0.15905	-0.24053	0.013772	-0.013772	0.07764	0.53431	0.3935	0.55423	-0.56051	-0.65406	-0.49526	-0.38487	0.36577	0.062088	-0.16114	0.42194
A_30_P01018027	N/A	lincRNA:chr14:115423660-115463160 reverse strand	0.838999	0.433618	0.574792	0.20597	1.15346	0.52144	-0.23458	0.34636	0.10402	0.10937	1.0241	-0.03446	0.38043	-0.48292	-0.41899	0.033175	-0.16805	-0.43922	-0.28104	0.54053	-0.033175
A_30_P01018030	N/A	lincRNA:chr2:181650800-181669350 forward strand	-0.0515502	0.96056	0.975206	-0.0041	0.997162	0.13627	0.55417	0.47015	0.55925	-0.26381	0.017645	0.27709	0.26841	0.14191	-0.047181	-0.20966	-0.15432	-0.086532	-0.094564	-0.017645	-0.08691
A_30_P01018032	N/A	lincRNA:chr2:157838320-157853495 forward strand	0.515959	0.624338	0.737969	0.0789175	1.05623	0.63472	0.31137	0.22684	0.57757	0.8552	0.84788	0.53677	0.31363	-0.52876	-0.78829	-0.34607	-0.46733	-0.22684	-0.78157	-0.32501	-0.48136
A_30_P01018035	N/A	lincRNA:chr7:133402766-133415516 reverse strand	-0.728896	0.493523	0.627886	-0.175183	0.885655	-0.35572	0.21952	-0.046059	0.0081165	-0.21898	0.82922	0.12231	0.6468	0.015222	-0.59897	0.018585	-0.0081165	0.1082	-0.68082	-0.57485	-0.12654
A_30_P01018036	N/A	lincRNA:chr14:73746324-73749119 reverse strand	-1.69061	0.141866	0.27104	-0.332823	0.793981	-0.65329	0.57129	-0.079652	0.17898	-1.0266	-0.95083	-0.72735	-0.086524	0.079652	0.38011	0.61958	0.11996	0.29022	0.13121	-0.38925	-0.16417
A_30_P01018039	N/A	lincRNA:chr16:8738782-8830148 reverse strand	0.844198	0.430925	0.572396	0.103413	1.07431	0.76639	-0.11157	0.011048	0.11574	0.51743	0.6364	0.10457	0.5193	-0.39168	-0.28734	-0.19518	-0.059051	-0.13228	-0.411	0.034731	-0.011048
A_30_P01018042	N/A	lincRNA:chr10:57549604-57549956 reverse strand	-1.5032	0.183478	0.320225	-0.286342	0.819979	0.13977	0.33774	-0.022466	-0.068216	0.024588	0.12746	-0.47254	0.12998	-0.21076	0.022466	0.17029	-0.051732	0.073606	-0.10003	-0.53409	-0.65459
A_30_P01018045	N/A	lincRNA:chr13:94180737-94182912 forward strand	-5.58928	0.00139456	0.0564915	-0.94033	0.521114	0.86278	0.47677	0.7227	0.74188	1.2034	1.0579	1.167	0.71954	-0.49083	-0.49193	-0.58608	-0.47677	-1.4082	-0.99753	-1.7023	-1.6989
A_30_P01018051	N/A	lincRNA:chr1:137689555-137692960 reverse strand	-0.737374	0.488716	0.623689	-0.11238	0.925061	0.53016	0.38121	0.27104	0.39674	0.48885	0.51041	0.55585	-0.014734	-0.065085	0.0068219	-0.23797	-0.17002	-0.0068219	-0.11324	-0.14939	-0.64632
A_30_P01018053	N/A	lincRNA:chr15:79709500-79714700 reverse strand	-0.613129	0.562296	0.687072	-0.140865	0.906975	0.64357	0.60995	0.4364	0.71219	0.6783	0.87718	0.40691	0.7921	-0.40691	-0.66233	-0.8616	-0.70047	-0.5359	-0.61399	-1.4248	-0.62008
A_30_P01018055	N/A	lincRNA:chr9:66825889-66853614 forward strand	-1.13082	0.301296	0.44788	-0.103663	0.930667	0.25675	0.32535	0.18454	0.58061	0.22639	0.30431	0.18397	0.13549	-0.14919	-0.13769	-0.18623	-0.13549	-0.14524	-0.20405	-0.52553	-0.14843
A_30_P01018056	N/A	lincRNA:chr2:168804720-168854970 reverse strand	-3.61307	0.0111897	0.0773752	-0.203596	0.868383	-0.015696	0.4795	0.24326	0.15396	0.16369	0.10777	-0.1588	0.029002	-0.013552	-0.011804	0.17817	0.011804	-0.14619	-0.1637	-0.24834	-0.091537
A_30_P01018058	N/A	lincRNA:chr13:64018565-64082570 forward strand	2.54487	0.0437926	0.136787	0.262727	1.19974	0.16251	-0.4656	-0.12678	-0.15464	0.23744	0.14097	-0.059878	0.01867	-0.044942	-0.22528	0.074486	-0.01867	0.24337	-0.022517	0.36443	0.25122
A_30_P01018059	N/A	lincRNA:chr3:126989696-127112471 reverse strand	0.149776	0.885849	0.925458	0.0198839	1.01388	0.33079	0.46144	0.28918	0.056677	-0.35859	0.24018	-0.44008	0.4266	-0.0091057	-0.22355	-0.30276	-0.024514	-0.2119	-0.38551	0.10791	0.0091057
A_30_P01018060	N/A	lincRNA:chr5:54053882-54054174 forward strand	0.370931	0.723433	0.813842	0.057308	1.04052	-0.12315	-0.10026	-0.31846	-0.70059	-0.62869	-0.64342	-1.1908	0.17917	-0.082651	0.23663	0.50373	0.23619	0.42917	0.46586	0.14545	0.082651
A_30_P01018061	N/A	lincRNA:chr16:32309935-32328234 forward strand	-1.32447	0.23356	0.375984	-0.337781	0.791257	0.46551	0.33187	0.22759	-0.086293	0.41644	0.47893	0.15812	0.46137	-0.4511	-0.42784	0.086293	-0.32778	-1.0435	-0.41386	-0.92278	-0.091413
A_30_P01018064	N/A	lincRNA:chrX:138966975-138981525 forward strand	3.57935	0.0116522	0.0779554	0.596224	1.51175	0.017187	0.0023079	0.18214	-0.11088	0.079359	0.54836	-0.11866	-0.0023079	-0.22568	-0.47232	-0.28412	-0.41599	0.039548	0.63218	-0.050364	0.36542
A_30_P01018065	N/A	lincRNA:chr2:153163620-153170845 reverse strand	0.212068	0.839074	0.89445	0.126021	1.09128	-0.044546	0.45845	-0.6132	-0.28156	-0.0018375	-0.26417	0.2183	0.14565	0.0018375	0.15511	0.51403	-0.29127	1.7958	0.27277	-0.37494	-0.80984
A_30_P01018066	N/A	lincRNA:chr17:22013350-22095775 reverse strand	-5.0008	0.00245038	0.0580113	-0.938071	0.52193	-0.036252	0.54299	0.66286	-0.38446	-0.071649	0.75258	0.3108	0.036252	0.18009	-0.064547	0.18742	0.18442	-1.3057	-0.45983	-0.73477	-0.7646
A_30_P01018068	N/A	lincRNA:chr3:88009045-88036270 forward strand	-1.66071	0.147838	0.278438	-0.157655	0.896481	0.18373	0.52448	0.35763	0.40236	-0.11611	0.24468	-0.15187	0.11491	0.14644	-0.14792	-0.003871	0.003871	-0.10999	-0.1241	-0.36926	-0.028749
A_30_P01018071	N/A	lincRNA:chr7:129294166-129301366 forward strand	0.489766	0.64169	0.751954	0.0851165	1.06077	0.054481	0.39116	0.47036	-0.01511	0.46674	-0.216	-0.18608	-0.14722	0.31575	-0.38312	0.013338	-0.29442	-0.19571	0.12019	0.080872	-0.013338
A_30_P01018074	N/A	lincRNA:chr16:59557120-59602070 reverse strand	0.263998	0.800615	0.867913	0.0432183	1.03041	-0.54867	0.54529	0.25642	-0.13363	-0.51165	-0.25495	-0.049381	-0.52381	0.049381	0.19696	0.27944	-0.18226	0.067214	-0.17334	0.17543	0.44709
A_30_P01018076	N/A	lincRNA:chr6:116092274-116144199 reverse strand	-0.0389741	0.970176	0.98166	-0.00595426	0.995881	-0.19826	0.10749	-0.21816	0.0084202	-0.16165	-0.0084202	0.24777	-0.095453	0.21478	0.20099	0.030592	0.023038	-0.020163	-0.057625	0.54108	-0.017709
A_30_P01018079	N/A	lincRNA:chr2:78767440-78768949 forward strand	-3.41474	0.0142355	0.0835102	-0.317485	0.802468	0.74049	0.34508	0.6083	0.61886	0.84161	0.68051	1.1297	0.54851	-0.6363	-0.34508	-0.61247	-0.6687	-0.85845	-0.74549	-1.012	-0.91655
A_30_P01018080	N/A	lincRNA:chr19:53624826-53625580 reverse strand	-0.768204	0.471509	0.608461	-0.14182	0.906375	-0.04128	0.63793	0.25866	1.0587	-0.049969	-0.032637	-0.32006	0.22137	0.23788	-0.19757	-0.05389	0.53062	0.032637	-0.066788	-0.22101	0.20492
A_30_P01018081	N/A	lincRNA:chr4:123572090-123581365 reverse strand	-2.95638	0.0254018	0.105529	-0.62678	0.64762	0.41733	0.10693	0.071109	0.08583	0.28881	0.33606	0.36778	0.47352	-0.083166	-0.090947	-0.071109	-0.61805	-0.64768	-0.55107	-1.2885	-0.88314
A_30_P01018083	N/A	lincRNA:chr1:183951156-183986156 forward strand	-0.980956	0.364498	0.511209	-0.118928	0.920871	0.63615	0.16382	-0.025146	0.13608	0.74205	0.34175	-0.22239	0.60293	0.0096283	-0.11217	-0.0096283	-0.20431	-0.41252	-0.35997	-0.053779	0.034075
A_30_P01018086	N/A	lincRNA:chr2:181663381-181664097 forward strand	1.4401	0.199906	0.338771	0.196069	1.14557	-0.0056167	-0.091327	-0.018802	0.0056167	-0.063365	0.15015	-0.14807	0.064594	-0.10446	-0.22951	0.048399	0.12017	0.080097	-0.05778	0.12951	0.46705
A_30_P01018087	N/A	lincRNA:chr15:59966962-59972812 forward strand	-0.972512	0.368354	0.514618	-0.399053	0.758356	0.61887	1.4973	0.70744	1.3076	-0.023375	0.13843	0.023375	0.85593	0.24053	-0.27144	-1.4574	-0.41821	-0.60135	-0.45358	-1.1866	-1.2612
A_30_P01018088	N/A	lincRNA:chr11:59189157-59220607 forward strand	3.25038	0.017458	0.0905184	0.21042	1.15702	0.16054	0.74651	0.64713	0.6385	0.084732	0.19086	-0.16158	0.09996	-0.18527	-0.21057	-0.35475	-0.35342	-0.055815	-0.16393	0.055815	-0.098401
A_30_P01018092	N/A	lincRNA:chr16:59557120-59602070 reverse strand	1.02151	0.346422	0.493968	0.115137	1.08308	-0.047287	0.39512	0.021014	0.10441	-0.29878	-0.059446	-0.064634	-0.021014	-0.037615	0.13165	0.078634	-0.177	-0.086919	0.16118	0.046496	0.33546
A_30_P01018093	N/A	lincRNA:chr2:31001736-31006911 reverse strand	1.32434	0.233599	0.376009	0.13059	1.09474	-0.2645	0.30601	-0.36224	0.12199	0.11706	0.40639	-0.22006	-0.16481	-0.031737	-0.23469	0.031737	-0.047304	0.20886	-0.16767	0.092446	0.10673
A_30_P01018102	N/A	lincRNA:chr3:38320928-38341869 forward strand	2.09261	0.0813039	0.192212	0.154116	1.11274	0.29791	-0.01975	0.19417	0.1828	0.37332	0.55588	0.2193	0.28203	-0.32465	-0.28967	-0.26896	-0.2681	-0.32825	0.01975	-0.13253	-0.093887
A_30_P01018103	N/A	lincRNA:chr13:62117000-62164075 reverse strand	0.767895	0.471679	0.608572	0.100802	1.07237	0.015324	-0.087979	0.014008	0.059456	0.0049086	0.24139	0.2207	0.2627	-0.21035	-0.2584	-0.13517	-0.046579	-0.37716	-0.082684	0.21746	-0.0049086
A_30_P01018104	N/A	lincRNA:chr4:135911688-135915355 forward strand	-0.182048	0.86154	0.909493	-0.0316115	0.978327	-0.18632	-0.11948	-0.29657	0.017117	-0.075783	-0.03795	-0.042407	0.058725	-0.052751	0.55688	0.42301	0.29264	0.33971	0.53105	0.23969	-0.017117
A_30_P01018107	N/A	lincRNA:chr17:26911397-26917047 reverse strand	2.63598	0.0387484	0.128835	0.90708	1.87525	-0.40309	-0.66575	-0.15683	-0.55611	-0.49367	-0.19561	-0.1772	-0.22644	0.34427	0.15683	0.39357	0.21142	0.90126	0.37815	1.9064	1.5486
A_30_P01018116	N/A	lincRNA:chr10:93975406-93977476 reverse strand	3.29122	0.0165885	0.0891332	0.658265	1.57818	-0.18599	-0.37666	-0.21465	-0.347	-0.13094	0.1632	0.21958	-0.41819	0.18023	-0.19715	0.13094	-0.14281	1.0291	0.19225	0.60584	0.77708
A_30_P01018117	N/A	lincRNA:chr17:45524689-45525320 reverse strand	-0.378035	0.718418	0.810139	-0.069475	0.952985	0.45404	0.73697	0.631	0.7524	0.52674	0.87441	0.39654	0.50204	-0.39654	-0.78311	-1.0213	-0.6091	-0.91266	-0.49715	-1.0518	-0.62634
A_30_P01018118	N/A	lincRNA:chr6:50339188-50409363 forward strand	3.58117	0.0116267	0.0778548	0.280618	1.21471	0.5786	0.74362	0.51632	-0.066365	0.52442	0.57273	0.48453	-0.10966	-0.24843	-0.18705	-0.29401	-0.41982	0.13489	0.013089	-0.16173	-0.013089
A_30_P01018119	N/A	lincRNA:chr5:107503800-107515575 reverse strand	-0.17777	0.864753	0.91149	-0.05596	0.961954	-0.97596	-3.676	-1.0231	-2.5718	-3.5524	-2.7324	-3.1799	-3.6062	1.544	1.0288	1.5413	1.9159	1.0392	0.97596	1.9074	1.8836
A_30_P01018121	N/A	lincRNA:chr6:115468025-115489250 forward strand	2.16778	0.073286	0.180737	0.461819	1.37728	0.45001	0.30953	-0.069887	-0.13209	0.17173	0.4624	0.096691	0.59856	-0.26936	-0.72737	-0.50425	-0.85242	0.069887	-0.48958	-0.32823	0.2418
A_30_P01018122	N/A	lincRNA:chr2:77715502-77719430 forward strand	0.807001	0.450463	0.589516	0.06202	1.04393	0.1392	0.088319	-0.0079737	0.1551	0.1516	0.30234	0.10126	0.0079737	-0.033578	-0.26151	-0.21139	-0.17567	-0.15665	-0.16796	0.068782	-0.17824
A_30_P01018124	N/A	lincRNA:chr14:103751075-103769725 forward strand	-3.15715	0.0196358	0.0943745	-0.569388	0.673903	0.072851	0.44115	0.20429	0.051077	-0.088036	-0.66446	-0.050764	-0.1789	0.050764	0.17953	0.27506	0.057336	-0.54229	-0.094862	-0.86064	-0.21707
A_30_P01018125	N/A	lincRNA:chr1:59449275-59474025 reverse strand	4.62294	0.00360423	0.0616959	1.00876	2.01218	-0.85984	-1.4728	-0.7239	-1.511	-1.753	1.3972	-1.3811	-2.8859	-0.093294	0.093294	0.1654	0.25006	0.92713	0.64988	1.5926	1.2809
A_30_P01018127	N/A	lincRNA:chr3:85842798-85887216 forward strand	0.787605	0.4609	0.599319	0.322706	1.25067	0.61024	0.0353	0.45162	0.33321	-0.020119	-0.37219	-0.092282	-0.3312	-0.28337	-0.093317	0.020118	0.050156	-0.2322	0.30366	1.358	-0.44505
A_30_P01018128	N/A	lincRNA:chr19:36699712-36763966 reverse strand	-1.65904	0.148179	0.278877	-0.418996	0.747945	0.73284	0.3346	0.47055	0.42543	0.06462	-0.50427	0.034393	0.68051	-0.034393	-0.62123	0.042107	-0.24018	-0.2536	-0.60202	-1.2064	-0.46766
A_30_P01018130	N/A	lincRNA:chr12:88154776-88184372 reverse strand	2.63602	0.0387464	0.128835	0.614883	1.53143	-2.7975	-1.1832	-1.205	-0.97707	-2.8339	-1.3553	-3.6023	-0.96997	0.96997	1.0551	1.1951	1.0551	1.5915	1.0767	1.9811	2.0855
A_30_P01018131	N/A	lincRNA:chr4:131734714-131742542 forward strand	2.11933	0.0783563	0.187718	0.158788	1.11635	-0.33436	-0.25065	-0.21601	-0.26726	-0.29007	-0.28796	-0.42756	-0.38282	0.22929	0.22089	0.21601	0.4112	0.46329	0.25666	0.51229	0.4803
A_30_P01018132	N/A	lincRNA:chr5:112205091-112240992 reverse strand	0.474307	0.65205	0.759916	0.0406307	1.02856	0.37561	0.024723	0.25498	0.17759	0.16687	0.38101	0.19255	0.38279	-0.024723	-0.26363	-0.33997	-0.10144	-0.15948	-0.26385	-0.060773	-0.083137
A_30_P01018135	N/A	lincRNA:chr17:12941161-12944859 forward strand	-1.9818	0.0947869	0.210187	-0.4285	0.743034	0.045614	-0.045614	-0.21169	0.067118	-0.41644	-0.24104	-0.33309	-0.062924	0.40193	0.26679	0.27837	0.56108	0.1237	0.44568	-0.36758	-0.40763
A_30_P01018139	N/A	lincRNA:chr17:6324860-6326762 forward strand	0.467993	0.656306	0.763059	0.0610315	1.04321	0.047843	0.40287	0.053578	0.24002	0.71872	0.73046	0.22331	0.65456	-0.047843	-0.30002	-0.5328	-0.15778	-0.13122	-0.42214	-0.17474	-0.066217
A_30_P01018141	N/A	lincRNA:chr6:140639450-140662200 forward strand	-0.692378	0.514589	0.645791	-0.033297	0.977185	0.24251	0.11964	0.053744	0.23448	0.23365	0.27471	0.15185	0.25061	-0.082438	-0.19237	-0.23309	-0.053744	-0.12669	-0.22648	-0.15381	-0.18785
A_30_P01018142	N/A	lincRNA:chr5:106982442-107045717 reverse strand	1.28525	0.246083	0.389537	0.255308	1.19359	-0.79209	-0.077192	-0.64517	-0.2389	-0.84924	-0.89796	-0.44667	-0.69199	0.43756	0.15668	0.1043	0.23827	0.7374	0.077192	0.28512	0.85833
A_30_P01018143	N/A	lincRNA:chr2:173105462-173126187 forward strand	-0.946038	0.380653	0.525784	-0.142455	0.905976	0.024948	0.48769	0.13101	0.35224	0.14054	0.24451	-0.083757	0.090087	-0.087158	0.1552	-0.11273	-0.42524	-0.024948	-0.25047	-0.29026	-0.47407
A_30_P01018145	N/A	lincRNA:chr4:135136959-135139933 forward strand	-0.493544	0.639172	0.750077	-0.068919	0.953352	0.13315	0.20271	0.19999	0.4416	0.21988	0.54998	0.015403	0.36605	-0.37224	-0.35581	-0.10408	-0.081947	-0.32051	-0.5795	-0.015403	-0.27434
A_30_P01018146	N/A	lincRNA:chr6:145647711-145756861 forward strand	-0.944324	0.38146	0.526644	-0.0911775	0.938756	0.41118	0.46778	0.56892	0.39231	0.26021	0.70388	0.26252	0.41336	-0.27133	-0.59848	-0.26021	-0.33925	-0.45659	-0.6106	-0.34775	-0.41904
A_30_P01018147	N/A	lincRNA:chr16:91198576-91199149 forward strand	2.31722	0.0596761	0.161822	0.499088	1.41332	0.14533	-0.20023	-0.54566	-0.73739	0.42731	0.027123	-0.18752	0.073728	-0.027123	0.17744	-0.26533	-0.20411	0.64566	-0.13842	0.68662	0.48337
A_30_P01018149	N/A	lincRNA:chr2:143988645-143993945 forward strand	2.27452	0.0632737	0.167006	0.229448	1.17239	0.29653	0.30288	0.023947	0.24384	0.45178	0.30277	0.10172	0.13138	-0.081715	-0.55198	-0.27368	-0.33196	-0.023947	-0.12894	-0.039204	-0.12945
A_30_P01018150	N/A	lincRNA:chr10:83181374-83249918 reverse strand	2.55565	0.0431611	0.13576	0.155765	1.11401	0.16227	0.34543	0.17961	0.393	0.83549	0.5512	0.79694	0.60857	-0.37615	-0.50405	-0.43944	-0.46498	-0.31155	-0.26219	-0.16227	-0.42555
A_30_P01018151	N/A	lincRNA:chr3:35831966-35841638 forward strand	-1.22911	0.265043	0.410032	-0.0667	0.95482	0.11416	0.12321	0.15497	0.34853	0.47524	0.51592	0.11769	0.3335	-0.16168	-0.27422	-0.24138	-0.11416	-0.22157	-0.372	-0.2761	-0.18857
A_30_P01018152	N/A	lincRNA:chr5:14988715-14989311 forward strand	1.02662	0.344195	0.491881	0.152332	1.11136	0.2559	0.0090415	0.092973	0.27127	0.083033	0.24357	0.067896	0.20934	-0.13075	-0.28075	-0.49427	-0.6404	-0.14986	-0.33503	-0.44291	-0.0090415
A_30_P01018153	N/A	lincRNA:chr4:73870498-73881323 forward strand	3.63369	0.0109169	0.0771685	0.676678	1.59845	-0.096986	-0.54104	-0.00301	-0.33458	-0.72208	-0.93596	-0.86633	-0.55805	0.31236	0.00301	0.20855	0.34216	0.72071	0.55829	1.3404	0.95339
A_30_P01018161	N/A	lincRNA:chr2:117024098-117025009 reverse strand	-0.556048	0.598286	0.717366	-0.104935	0.929847	0.19539	0.35384	0.38123	0.4603	0.53315	0.55802	0.53207	0.25791	-0.36675	-0.54871	-0.83141	-0.44106	-0.19539	-0.73626	-0.93279	-0.74323
A_30_P01018163	N/A	lincRNA:chrX:47890565-47915775 forward strand	-0.12107	0.907588	0.939721	-0.0240056	0.983498	0.1076	0.00084949	-0.22724	0.2842	0.03338	-0.41983	-0.57712	-0.50208	0.16433	-0.60401	0.12075	0.067982	-0.00084949	0.080619	-0.28054	-0.1462
A_30_P01018165	N/A	lincRNA:chr4:149383134-149451259 forward strand	1.61627	0.157162	0.289623	0.24257	1.1831	0.13897	0.17683	0.19946	0.14777	0.78636	0.28002	-0.14071	0.14917	-0.43715	-0.55589	-0.41986	-0.3351	-0.12258	-0.56804	0.12258	-0.20968
A_30_P01018166	N/A	lincRNA:chr7:134372392-134372943 reverse strand	-0.425871	0.685056	0.785329	-0.165682	0.891507	0.021635	-0.14709	-0.93261	-0.1503	-0.84685	-1.0413	-0.27463	-0.021635	0.53841	0.74008	0.73077	0.59565	1.0621	0.95289	0.55119	-0.624
A_30_P01018167	N/A	lincRNA:chr13:74642700-74701900 reverse strand	1.90966	0.104757	0.222927	0.349013	1.27369	0.12896	-0.31081	-0.38473	-0.059152	-0.46899	0.29243	-0.23004	0.2813	0.062586	-0.17054	-0.14062	-0.78104	0.059152	0.13497	0.080896	0.091419
A_30_P01018169	N/A	lincRNA:chr13:78341864-78375825 reverse strand	-2.38992	0.0540318	0.15311	-0.276278	0.825719	0.63343	-0.17802	0.38565	0.4457	0.54985	0.90579	0.6235	0.41288	-0.15522	-0.24187	-0.19275	0.15522	-0.54519	-0.4373	-0.19888	-0.35836
A_30_P01018171	N/A	lincRNA:chr11:69184157-69201732 reverse strand	1.49235	0.186211	0.322952	0.177676	1.13106	0.49199	0.38	0.41555	0.73907	0.2082	0.26113	0.48952	-0.008554	-0.4785	-0.56484	-0.2347	-0.29321	-0.26911	-0.17572	0.008554	-0.42427
A_30_P01018173	N/A	lincRNA:chr8:83210957-83219451 forward strand	0.256632	0.806036	0.87184	0.173524	1.12781	-1.7883	-0.4251	-1.8687	-0.50309	-0.61763	0.17721	0.38451	-0.55893	0.57397	0.092412	0.41296	0.49933	0.19837	-0.092412	-0.37389	2.5407
A_30_P01018174	N/A	lincRNA:chr3:70581406-70614856 reverse strand	-0.493262	0.63936	0.750243	-0.140604	0.907139	-0.48961	0.27021	-0.54122	0.31559	-0.019775	0.013002	-0.046706	-0.57966	-0.19433	0.35188	-0.013002	0.36465	-0.73209	0.24095	0.38622	0.0517
A_30_P01018177	N/A	lincRNA:chr2:152172745-152184745 reverse strand	1.89383	0.107082	0.225846	0.209043	1.15592	-0.016	-0.11317	-0.11678	0.099008	0.29392	0.19539	-0.20598	0.23947	-0.079402	-0.12745	-0.028618	0.016	0.13037	-0.13574	0.29106	0.33101
A_30_P01018178	N/A	lincRNA:chr16:59557120-59602070 forward strand	1.08854	0.318137	0.465284	0.19488	1.14463	0.94867	0.70488	0.61896	0.60912	0.65523	1.6879	0.46337	1.0883	-0.46337	-1.019	-0.84988	-1.1134	-0.55394	-0.95656	-0.46561	-0.69002
A_30_P01018181	N/A	lincRNA:chrX:148803114-148851243 forward strand	1.04324	0.337035	0.484451	0.315544	1.24448	0.17394	0.19714	-0.08235	0.4893	0.71011	0.40443	0.41527	0.078513	-0.40834	-0.27703	-0.24488	-0.26737	-0.39832	0.89163	-0.078513	-0.35024
A_30_P01018185	N/A	lincRNA:chr8:126396600-126407275 forward strand	0.696583	0.512133	0.643919	0.0723375	1.05142	0.1475	0.30686	0.41827	0.29782	-0.063152	0.55029	0.063152	0.08256	-0.1373	-0.36087	-0.18428	-0.16372	-0.17488	-0.35575	0.08333	-0.10952
A_30_P01018186	N/A	lincRNA:chr11:3538125-3554450 forward strand	2.31722	0.0596754	0.161822	0.282841	1.21659	-0.30376	-0.11297	-0.0085557	-0.0601	-0.38886	-0.27856	0.0085557	-0.23356	0.027024	-0.078099	0.20621	0.11327	0.2642	0.10414	0.43864	0.59279
A_30_P01018187	N/A	lincRNA:chr15:59130091-59131239 reverse strand	0.237349	0.820283	0.881585	0.0359175	1.02521	0.1834	0.46342	0.61753	0.80497	0.2488	0.66709	0.4894	0.7456	-0.38991	-0.5335	-0.44881	-0.25609	-0.28868	-0.1834	-0.78504	-0.22752
A_30_P01018188	N/A	lincRNA:chr11:87841800-87858725 forward strand	-0.142308	0.891495	0.929275	-0.0335035	0.977045	0.32804	0.44549	0.26036	-0.32105	0.71452	0.18652	0.33224	0.40739	-0.154	0.052832	-0.44342	-0.82567	-0.052832	-0.26284	-0.6868	-0.5018
A_30_P01018197	N/A	lincRNA:chr6:142915873-142938323 forward strand	3.75587	0.00944434	0.0742292	0.5622	1.47652	-0.084737	-0.33344	-0.21328	-0.19397	-0.10592	0.14957	-0.12498	-0.084637	-0.040419	0.040419	0.20586	0.15699	0.61329	0.27549	0.84542	0.87745
A_30_P01018199	N/A	lincRNA:chr4:129376440-129391690 reverse strand	0.22936	0.826207	0.885528	0.0303465	1.02126	-0.3742	-0.30701	-0.086401	-0.048728	-0.69741	-0.067246	0.12398	0.022216	-0.067957	0.17213	0.36845	0.036345	0.22226	-0.022216	0.38889	0.04142
A_30_P01018204	N/A	lincRNA:chr5:15176325-15223375 forward strand	0.605474	0.567045	0.691295	0.0580075	1.04103	0.36031	0.13264	0.13756	0.35976	0.28507	0.7092	0.27346	0.40655	-0.42066	-0.39595	-0.36648	-0.43535	-0.40528	-0.57612	-0.27237	-0.13264
A_30_P01018208	N/A	lincRNA:chr4:128727332-128735227 forward strand	2.11965	0.0783213	0.187648	0.304872	1.23531	-0.19422	-0.43048	-0.2578	-0.12929	0.11822	0.017004	-0.26303	-0.355	0.049918	-0.16422	-0.017004	0.27376	0.31229	0.037072	0.52619	0.48639
A_30_P01018212	N/A	lincRNA:chr3:37543528-37546874 forward strand	0.842263	0.431926	0.573211	0.126437	1.09159	-0.19304	-0.22903	-0.051292	0.16745	-0.46913	-0.1672	-0.13937	-0.28022	0.32869	-0.044068	0.29802	0.11577	0.48768	0.044068	0.14022	0.53219
A_30_P01018214	N/A	lincRNA:chr12:110003268-110030953 forward strand	-1.84556	0.114493	0.235772	-0.213576	0.862397	0.34114	0.28137	0.50245	0.37056	0.26196	0.28304	0.010264	-0.010264	0.086849	-0.27999	-0.092531	-0.069246	-0.068821	-0.4382	-0.43816	-0.26404
A_30_P01018216	N/A	lincRNA:chr18:36449574-36451609 forward strand	-0.768483	0.471355	0.608313	-0.0977671	0.934478	0.0024705	-0.050419	0.047197	-0.15956	0.14788	0.18272	-0.288	-0.33573	0.069638	-0.103	-0.0024705	0.099661	-0.26664	0.14494	-0.30696	0.10142
A_30_P01018218	N/A	lincRNA:chr2:72818943-72826893 forward strand	-1.18015	0.282606	0.428205	-0.155051	0.898101	-0.47987	-0.10714	-0.3372	0.064131	-0.39548	-0.034911	-0.48779	-0.12511	0.35456	0.20983	0.14433	0.075375	0.26109	0.1498	-0.28191	0.034911
A_30_P01018219	N/A	lincRNA:chr14:62263564-62307496 reverse strand	0.312281	0.765395	0.843942	0.0562353	1.03975	0.0081611	0.17767	0.13067	0.23168	0.27414	-0.015052	0.084284	0.7741	-0.45686	-0.0081611	-0.21448	-0.11933	-0.41424	-0.24659	0.29427	-0.20733
A_30_P01018220	N/A	lincRNA:chr3:30100736-30101280 reverse strand	0.845949	0.430021	0.571488	0.222056	1.16639	0.48176	-0.21973	0.61507	-0.51177	0.56985	-1.3441	-0.03798	-1.0994	-0.11521	0.52857	-0.055695	0.047252	-0.10188	0.84477	0.51227	0.03798
A_30_P01018222	N/A	lincRNA:chr16:95978147-96138364 reverse strand	0.786205	0.461659	0.599867	0.058865	1.04165	0.019667	0.17381	0.067443	0.12026	-0.059032	0.17986	-0.047745	0.15345	-0.042972	-0.26426	-0.024911	-0.0153	-0.061879	-0.13722	0.071816	0.0153
A_30_P01018225	N/A	lincRNA:chr7:88131123-88136898 reverse strand	-2.025	0.0892803	0.202728	-0.221253	0.85782	0.44439	0.35302	0.31407	0.49255	0.4102	0.51478	0.28662	0.48238	-0.28662	-0.4551	-0.43126	-0.49806	-0.52353	-0.5729	-0.93455	-0.52507
A_30_P01018231	N/A	lincRNA:chr12:16833551-16901804 reverse strand	-1.64519	0.151032	0.282301	-0.267553	0.830728	0.15777	0.63383	-0.056405	0.63175	0.62395	-0.92132	0.41168	0.095197	-0.029254	-0.17388	0.38798	0.029254	-0.062526	-0.53556	-0.18176	-0.076265
A_30_P01018232	N/A	lincRNA:chr16:64820905-64822069 reverse strand	0.187895	0.857153	0.906187	0.0372988	1.02619	0.14149	-0.088393	-0.032835	-0.25066	-0.21809	-0.15746	-0.038032	-0.12111	0.20744	0.032835	0.23326	0.37765	0.31915	-0.16729	0.12997	0.71855
A_30_P01018234	N/A	lincRNA:chr5:125190100-125209625 forward strand	0.806922	0.450505	0.589541	0.0854895	1.06105	0.13873	-0.19583	0.0077419	0.053302	0.11743	0.31315	0.030835	-0.099863	-0.0077419	-0.22212	-0.15878	0.064449	-0.070031	-0.14157	0.23925	-0.0098839
A_30_P01018238	N/A	lincRNA:chr2:108382077-108441137 reverse strand	1.06398	0.328272	0.475424	0.1873	1.13863	-0.21259	-0.20073	-0.025794	0.025794	0.33363	0.38687	0.047395	0.96118	-0.14028	-0.050757	0.15076	-0.11945	-0.16925	-0.096177	0.39179	0.46311
A_30_P01018239	N/A	lincRNA:chr10:81069014-81083448 forward strand	-0.851365	0.427233	0.56932	-0.38622	0.765132	0.72104	0.38813	0.41321	0.46363	0.14989	0.81138	0.33322	0.23633	-0.53597	-0.33781	-0.40805	-0.35615	-0.24634	-0.68183	-0.14989	-2.1048
A_30_P01018244	N/A	lincRNA:chr8:70623390-70645212 reverse strand	-4.51406	0.00404298	0.0621377	-1.75386	0.296507	0.44081	-0.27267	0.10762	-0.16057	0.19912	-0.047888	-0.69546	0.29445	0.047888	0.66444	0.70278	0.48649	-0.55445	-0.8823	-2.1796	-1.4975
A_30_P01018245	N/A	lincRNA:chr12:109993800-109994116 reverse strand	1.95139	0.0988677	0.215131	0.487216	1.40174	0.34409	-0.31501	0.29718	-0.092537	-0.28217	0.51943	-0.0010579	0.35163	-0.10584	-0.15804	-0.16083	0.0010579	0.39847	-0.27233	0.92404	0.47503
A_30_P01018246	N/A	lincRNA:chr1:93812836-93816128 forward strand	3.59306	0.0114617	0.0776371	0.122525	1.08864	0.97519	0.27112	0.5576	0.354	0.72502	0.63615	0.59148	1.1252	-0.47649	-0.50306	-0.39725	-0.46079	-0.37934	-0.32119	-0.27112	-0.37584
A_30_P01018247	N/A	lincRNA:chr8:56194344-56199712 forward strand	0.404884	0.699602	0.796097	0.062312	1.04414	1.2707	0.41165	0.83687	0.46539	0.46985	0.72121	0.047666	0.067422	-0.40106	-0.17974	-0.35516	-0.43532	-0.37453	-0.64389	-0.055946	-0.047666
A_30_P01018249	N/A	lincRNA:chr8:113968152-113973727 reverse strand	-2.01064	0.0910735	0.205282	-0.20767	0.865935	0.35321	0.2525	0.3386	0.24621	0.34762	0.31967	0.13559	0.18044	-0.30509	-0.53575	-0.39978	-0.13559	-0.70197	-0.42115	-0.58293	-0.50084
A_30_P01018252	N/A	lincRNA:chr8:26212577-26218527 reverse strand	-0.323525	0.757277	0.837659	-0.0654075	0.955675	1.0232	0.2762	0.63551	1.0844	1.4287	0.78304	0.88914	0.76775	-0.2762	-1.1496	-1.0503	-0.90101	-1.0082	-0.95699	-0.78062	-0.89293
A_30_P01018253	N/A	lincRNA:chr13:41337973-41379821 reverse strand	-3.4446	0.0137235	0.0823736	-0.360894	0.778682	0.33154	0.093666	0.02088	0.32334	0.3442	0.36937	-0.02088	0.30267	0.097363	-0.14672	-0.1478	-0.037346	-0.36509	-0.28524	-0.67578	-0.35197
A_30_P01018262	N/A	lincRNA:chr19:23254618-23268776 reverse strand	-2.03866	0.0876074	0.200766	-0.291622	0.816983	0.77913	0.43441	0.63195	0.54834	0.66132	0.68974	0.32517	0.40462	-0.34357	-0.32953	-0.53369	-0.45799	-0.72085	-0.92664	-0.85861	-0.32517
A_30_P01018265	N/A	lincRNA:chr13:5506700-5519000 reverse strand	-0.130169	0.900687	0.934547	-0.0136978	0.99055	0.17898	0.13013	0.49989	0.046649	0.31615	0.32419	0.048646	0.29602	-0.37528	-0.30365	-0.046649	-0.44555	-0.1385	-0.30996	-0.40054	-0.37692
A_30_P01018266	N/A	lincRNA:chr8:124355710-124401160 forward strand	-0.581177	0.582279	0.704086	-0.149641	0.901475	0.53551	0.73739	0.51714	0.71001	0.031101	0.058869	0.4341	-0.18305	-0.20742	-0.084044	-0.26534	-0.25617	0.0097556	-0.33404	-0.0097551	-1.0775
A_30_P01018267	N/A	lincRNA:chr13:16050871-16065396 reverse strand	0.896928	0.404307	0.54821	0.144597	1.10542	0.0036402	-0.0036402	-0.099085	0.060434	0.28126	0.014422	-0.13275	0.039151	0.2299	-0.033636	-0.20498	-0.33513	-0.061607	-0.16008	0.14632	0.30991
A_30_P01018271	N/A	lincRNA:chr14:99735346-99735699 reverse strand	4.49399	0.0041303	0.0626392	0.293984	1.22602	-0.0077624	-0.22426	-0.58116	-0.16971	-0.37382	-0.033086	-0.48679	0.091517	0.057619	0.019282	0.0077624	-0.18059	0.19175	0.37393	0.253	0.26133
A_30_P01018273	N/A	lincRNA:chr12:55271691-55276492 reverse strand	0.846303	0.429838	0.571345	0.34111	1.26673	0.32255	-0.1756	0.016473	0.23129	0.1433	-0.055524	-0.016473	0.18299	-0.06755	-0.14442	-0.59456	0.37273	1.2571	-0.32797	0.061281	-0.059773
A_30_P01018274	N/A	lincRNA:chr2:151343784-151344246 forward strand	0.0550353	0.957897	0.973649	0.0072735	1.00505	0.21143	0.092395	0.23659	0.15184	-0.41001	-0.042457	-0.088135	-0.18133	-0.4415	0.036146	0.072713	0.013484	-0.013484	-0.21139	0.028258	-0.093447
A_30_P01018277	N/A	lincRNA:chr7:140011140-140018815 reverse strand	-2.71821	0.0347252	0.12215	-0.721509	0.606463	0.28197	-0.26739	-0.34548	0.15146	-0.030923	0.1942	0.40853	-0.012028	0.094525	0.012028	0.25554	0.25469	-0.17675	-0.068951	-1.0634	-0.96015
A_30_P01018280	N/A	lincRNA:chr6:35201798-35217831 forward strand	4.18587	0.00577567	0.0663564	0.435968	1.35282	-0.12529	-0.303	-0.075419	-0.26675	-0.5363	-0.26036	-0.36092	-0.16705	0.35002	0.16417	0.34209	0.075419	0.80724	0.45554	0.64501	0.76778
A_30_P01018285	N/A	lincRNA:chr4:3437474-3438228 reverse strand	0.438385	0.67645	0.778661	0.0652212	1.04625	0.082201	0.5462	0.0022151	0.72572	0.53384	0.44847	0.39835	0.50905	-0.27194	-0.1931	-0.43889	-0.59287	-0.58	-0.35972	-0.0022151	-0.29398
A_30_P01018287	N/A	lincRNA:chr4:131734714-131741964 reverse strand	2.27823	0.0629528	0.166513	0.204802	1.15253	-0.12296	-0.87792	-0.54952	-0.66106	-0.35968	-0.27664	-0.83135	-0.41821	0.19968	0.12296	0.28538	0.29731	0.47935	0.23635	0.61854	0.3903
A_30_P01018288	N/A	lincRNA:chr12:77544397-77564122 reverse strand	2.51453	0.0456229	0.139595	0.36819	1.29073	0.016051	-0.29006	-0.01506	-0.24403	0.074217	0.52394	-0.083898	-0.089942	-0.18582	-0.29017	0.01506	0.02972	0.14667	-0.034441	0.44705	0.48227
A_30_P01018292	N/A	lincRNA:chr2:36112819-36114110 forward strand	0.00602377	0.995389	0.99724	0.00110599	1.00077	-0.022162	-0.87512	-1.3408	-0.30065	-0.43116	-0.41279	-0.21833	-0.51782	0.04616	0.33425	0.49079	0.25554	0.022162	0.36204	0.048502	0.69846
A_30_P01018294	N/A	lincRNA:chr3:127170996-127201096 forward strand	3.17371	0.0192283	0.0936959	0.579008	1.49382	0.079382	0.10962	-0.28397	0.027211	-0.26247	0.060618	-0.21459	0.018141	-0.018141	-0.65893	-0.67829	-0.26076	0.22253	-0.052721	0.36365	0.16645
A_30_P01018295	N/A	lincRNA:chr12:16003706-16022581 forward strand	-3.07899	0.0216911	0.0983171	-0.307227	0.808194	1.0283	0.29078	0.85428	-0.065776	1.0121	1.1776	0.75912	0.67778	-0.11677	-0.084369	0.065776	-0.23359	-0.36369	-0.38094	-0.23851	-0.61472
A_30_P01018297	N/A	lincRNA:chr16:90038086-90127636 forward strand	0.910403	0.397708	0.542057	0.0614016	1.04348	-0.24725	0.2224	6.9618e-05	0.041579	-0.12643	-0.15355	-0.0053177	0.046351	-0.14171	0.065902	0.04085	-0.04383	-6.9618e-05	0.0088272	-0.027059	0.18512
A_30_P01018298	N/A	lincRNA:chr10:66559716-66647841 forward strand	1.16516	0.288179	0.434335	0.259313	1.19691	-0.30746	-0.17632	-0.77326	-0.33765	-0.74947	-0.5174	-0.77294	-1.3251	0.82583	0.35916	0.17632	0.42289	0.51486	0.30703	1.0219	0.97766
A_30_P01018299	N/A	lincRNA:chr15:10363330-10371830 forward strand	-2.77713	0.0321186	0.117774	-0.220282	0.858397	-0.1441	-0.70622	-0.6362	-0.46624	-0.46334	-0.52665	-0.59442	-0.60442	0.54682	0.43769	0.47327	0.54547	0.42048	0.39802	0.15952	0.1441
A_30_P01018301	N/A	lincRNA:chr11:48603904-48611829 forward strand	-0.27294	0.79405	0.863361	-0.0306223	0.978998	0.23341	0.0015328	0.18021	0.34086	0.44418	0.32631	0.21384	-0.14224	-0.0015328	-0.2836	-0.03527	-0.019735	-0.13938	-0.33495	0.10517	-0.093467
A_30_P01018303	N/A	lincRNA:chr4:118723941-118757032 forward strand	0.892225	0.40663	0.550326	0.127633	1.0925	0.45609	-0.053587	0.053587	0.14437	0.59273	0.3447	0.19994	0.40681	-0.12883	-0.46968	-0.15177	-0.10671	-0.11239	-0.36757	0.19107	-0.057566
A_30_P01018304	N/A	lincRNA:chr15:77575125-77585575 forward strand	-0.0638232	0.951184	0.969023	-0.00268751	0.998139	0.74443	0.38609	0.66527	0.95104	1.2172	1.3879	0.60257	0.98344	-0.4596	-0.39915	-0.46348	-0.5459	-0.51068	-0.47106	-0.38609	-0.51105
A_30_P01018306	N/A	lincRNA:chr6:47687025-47728525 reverse strand	2.40778	0.0527331	0.150918	0.438894	1.35556	0.28052	-0.22402	0.32305	0.0031695	0.36208	0.59634	-0.0031695	0.23911	-0.68586	-0.52698	-0.5171	-0.20384	-0.13874	-0.40386	0.31587	0.048527
A_30_P01018307	N/A	lincRNA:chr3:87757295-87774970 forward strand	-1.02806	0.34357	0.491222	-0.065403	0.955678	0.35486	0.80648	0.61262	0.59164	-0.018774	0.37201	0.11649	0.21117	0.018774	-0.17383	-0.11663	-0.036124	-0.10484	-0.18557	-0.24787	-0.031142
A_30_P01018310	N/A	lincRNA:chr13:112337405-112356455 reverse strand	-2.47744	0.0479713	0.143318	-0.465823	0.724058	0.41003	0.27374	0.54833	0.35886	0.3829	0.29816	-0.019107	-0.2091	0.019107	0.42637	-0.17774	-0.10903	-0.035214	-0.53723	-0.58311	-0.54903
A_30_P01018313	N/A	lincRNA:chr1:134867906-134885481 reverse strand	-0.947203	0.380105	0.525311	-0.207992	0.865741	-0.036517	-0.15677	-0.53434	0.014575	0.24685	-0.13499	-0.31439	0.33658	-0.014575	0.27707	0.40321	0.090404	0.33036	0.28611	-0.49548	-0.19685
A_30_P01018320	N/A	lincRNA:chr4:94121118-94148348 forward strand	-2.54647	0.0436982	0.136602	-1.04631	0.484205	0.10408	0.67612	0.10003	0.72532	0.057112	0.38511	-0.15296	0.69294	-0.77437	0.10957	-0.33008	-0.057112	-2.0384	-0.32193	-1.5779	-1.299
A_30_P01018321	N/A	lincRNA:chr13:94182877-94203935 reverse strand	3.17708	0.0191465	0.0935436	0.55294	1.46707	-0.33653	-0.37536	-0.20985	-0.33906	-0.3859	-0.48563	-0.53817	-0.54806	0.27409	0.20985	0.32631	0.43853	0.70224	0.4757	1.093	1.1896
A_30_P01018327	N/A	lincRNA:chr6:31007184-31007725 reverse strand	0.958288	0.374923	0.520431	0.111	1.07998	-1.2582	-1.7825	-1.5396	-0.91952	-0.86592	-1.5948	-2.078	-1.2457	0.86592	0.92937	1.2927	1.0118	0.96529	1.0923	1.2621	1.2241
A_30_P01018328	N/A	lincRNA:chr11:112905201-113062945 reverse strand	-0.823134	0.441912	0.582277	-0.320257	0.800927	-0.68405	-0.005846	0.13452	-0.036361	-1.7756	-0.7488	-1.0989	-1.2429	0.29611	0.005846	0.94329	0.54844	0.54767	0.027697	-0.77485	0.71214
A_30_P01018331	N/A	lincRNA:chr4:131734714-131742542 reverse strand	1.06695	0.327032	0.474092	0.195018	1.14474	-0.39053	-0.75788	-0.46006	-0.64899	-1.064	-1.1213	-0.53735	-0.11092	0.20593	0.48186	0.39728	0.46984	0.58806	0.11092	0.91503	0.72097
A_30_P01018332	N/A	lincRNA:chr6:122741562-122743423 reverse strand	-1.7382	0.13284	0.259307	-0.26558	0.831864	0.33478	0.44429	0.5315	0.40218	-0.026967	-0.066948	0.21626	0.28968	-0.021967	0.42642	0.021967	-0.15911	-0.055593	-0.059616	-0.41127	-0.26853
A_30_P01018335	N/A	lincRNA:chr17:24152225-24169870 reverse strand	-0.617431	0.559638	0.684979	-0.105375	0.929564	-0.31948	0.53496	0.010743	0.020416	-0.048222	0.50456	-0.0428	-0.39629	-0.08611	0.31752	-0.010743	0.14749	0.3545	-0.10948	-0.33872	0.040359
A_30_P01018336	N/A	lincRNA:chr3:21964899-21974524 reverse strand	-2.98372	0.0245183	0.104196	-0.393172	0.761454	-0.11222	0.04636	-4.6253e-05	0.40317	0.16376	0.034008	4.6253e-05	0.075157	0.045195	-0.094469	-0.068117	0.35591	-0.42712	-0.45344	-0.35794	-0.095669
A_30_P01018337	N/A	lincRNA:chr5:125190100-125209625 reverse strand	1.04012	0.338371	0.485742	0.0940252	1.06734	0.2198	-0.085726	0.35627	-0.11112	0.39527	0.70965	0.21928	0.48344	-0.10044	-0.1469	-0.25175	-0.013532	0.013532	-0.059203	0.13537	-0.22622
A_30_P01018338	N/A	lincRNA:chr14:106562325-106660675 forward strand	-2.81313	0.0306297	0.115048	-1.0967	0.467585	0.82672	0.13314	0.63987	0.75742	1.6166	1.5202	0.90904	0.71635	-0.38436	-0.13314	-0.62636	-0.22904	-1.301	-0.4649	-1.7797	-2.2141
A_30_P01018341	N/A	lincRNA:chr10:8606683-8665783 reverse strand	-2.17529	0.0725313	0.1796	-0.492322	0.71088	0.35024	0.70077	0.061118	0.55226	0.30663	-0.095457	0.33754	0.017642	-0.45524	0.29667	-0.14764	-0.017642	-0.43215	-0.18307	-0.9103	-0.76762
A_30_P01018347	N/A	lincRNA:chr6:145647711-145756861 reverse strand	1.95685	0.0981227	0.214326	0.33924	1.26509	0.9128	0.12411	0.43542	0.46368	0.29398	0.45497	-0.02828	0.45768	-0.23444	-0.69887	-0.74167	-0.80021	0.02828	-0.27734	-0.52307	-0.3461
A_30_P01018348	N/A	lincRNA:chr11:69196530-69197001 forward strand	-1.08994	0.317567	0.464648	-0.251662	0.839928	0.15063	0.033417	-0.71235	-0.11884	-0.46979	-1.2599	-0.1527	0.18575	0.25823	0.038731	-0.048131	0.070881	0.061191	-0.033417	-0.83037	0.11566
A_30_P01018350	N/A	lincRNA:chr8:106592650-106603525 reverse strand	0.636893	0.547709	0.675194	0.087071	1.06221	0.35231	0.13056	0.037885	-0.24123	0.14285	0.32542	-0.040349	0.23362	0.24173	-0.2238	-0.16316	-0.3117	0.14364	-0.13945	-0.037885	-0.074951
A_30_P01018352	N/A	lincRNA:chr17:3103174-3114885 forward strand	0.285185	0.785091	0.85743	0.023057	1.01611	0.10901	0.32869	0.23127	0.43366	0.038863	0.75554	0.0061178	0.32948	-0.036836	-0.32567	-0.17359	-0.20844	-0.17733	-0.21204	-0.0061178	-0.25682
A_30_P01018353	N/A	lincRNA:chr7:28797929-28798370 reverse strand	-2.7387	0.0337937	0.120564	-0.793073	0.577114	0.069145	-0.60268	0.2073	-0.059672	-0.60456	-0.22028	-0.070761	0.45625	0.42142	0.49876	0.059672	0.36659	0.22687	-0.25848	-0.87841	-0.91583
A_30_P01018355	N/A	lincRNA:chr13:108577843-108679708 reverse strand	-0.5563	0.598125	0.717228	-0.131171	0.91309	-0.12528	0.48193	0.25526	0.20952	-1.8739	-0.66177	-0.48856	0.034157	-0.13125	-0.034157	0.10893	0.40901	0.42857	0.1007	-0.5355	-0.16592
A_30_P01018357	N/A	lincRNA:chr15:63902437-63908787 forward strand	-0.642713	0.544173	0.672099	-0.0551147	0.962518	-0.18108	0.14262	-0.031412	0.21673	-0.36132	0.051794	-0.31065	-0.12811	0.12463	-0.17523	0.14916	0.071088	-0.05481	-0.10904	0.031412	0.081627
A_30_P01018358	N/A	lincRNA:chr14:62280837-62283960 reverse strand	1.43465	0.201388	0.340705	0.132667	1.09632	-0.062288	0.36835	0.38519	0.089482	-0.11058	-0.32817	0.16217	0.63521	-0.2256	-0.070101	-0.008816	0.008816	-0.026277	-0.053476	0.036449	0.27827
A_30_P01018361	N/A	lincRNA:chr6:39205913-39248468 reverse strand	-0.901416	0.4021	0.545838	-0.148151	0.902407	-0.11796	0.31924	-0.18011	0.16343	0.5374	-0.042698	0.15838	-0.22778	0.33267	0.084352	0.21134	-0.38053	-0.15762	-0.18715	0.032356	-0.032356
A_30_P01018363	N/A	lincRNA:chr12:21381390-21381723 forward strand	1.22914	0.265033	0.410032	0.305068	1.23548	0.062109	-0.062109	-0.48353	-0.22114	0.070052	-0.84425	-0.6389	-0.48009	0.49365	0.61485	-0.11953	-0.26868	0.48665	0.25274	0.80064	0.40053
A_30_P01018368	N/A	lincRNA:chr10:117021051-117038683 reverse strand	1.10695	0.310709	0.457693	0.10667	1.07674	0.72883	0.44523	0.48173	0.5659	0.77817	0.89131	0.43851	0.78864	-0.54279	-0.85439	-0.6092	-0.54581	-0.48029	-0.49241	-0.43851	-0.7143
A_30_P01018372	N/A	lincRNA:chr18:35204950-35216650 reverse strand	-4.62236	0.00360644	0.0616959	-0.817079	0.56759	0.77202	0.75409	0.69835	-0.28978	0.15667	-0.048388	-0.76524	6.3896e-05	0.13179	0.60742	0.48876	-6.3896e-05	-0.50835	-0.24276	-0.74212	-0.54718
A_30_P01018374	N/A	lincRNA:chr7:4827340-4863315 reverse strand	0.921557	0.392307	0.536843	0.092151	1.06596	0.00022221	-0.23081	-0.035205	0.11505	-0.1302	0.22842	-0.00022221	-0.24798	0.018006	-0.21208	-0.18202	0.10377	0.01407	-0.12219	0.19059	0.01381
A_30_P01018378	N/A	lincRNA:chr1:93744621-93825321 forward strand	-0.116544	0.911024	0.941897	-0.014561	0.989958	0.024935	-0.10896	0.12147	0.17641	0.011161	0.34534	0.11121	-0.086016	-0.14462	-0.144	0.024723	-0.12693	-0.21016	-0.38528	0.15753	-0.011161
A_30_P01018379	N/A	lincRNA:chr2:175908275-175927625 forward strand	-3.00785	0.0237663	0.102937	-0.524864	0.695025	0.13566	0.24875	0.30039	0.036271	0.4702	0.36434	0.025086	0.1657	-0.35698	-0.057848	-0.025086	-0.18788	-1.011	-0.28645	-0.83809	-0.59171
A_30_P01018380	N/A	lincRNA:chr16:64761963-64762369 reverse strand	-1.28384	0.246543	0.389928	-0.105932	0.929204	0.2973	0.087189	0.046178	0.2055	0.5464	0.19031	0.24346	0.010578	-0.12344	-0.35134	-0.026464	-0.010578	-0.24467	-0.26695	-0.26454	-0.15939
A_30_P01018381	N/A	lincRNA:chr1:33893475-33903900 reverse strand	-0.686632	0.517957	0.648837	-0.201029	0.86993	0.16648	-0.33939	0.48055	-0.090664	-0.011093	-0.8099	0.0098639	-0.44142	0.056411	0.02389	0.33936	0.074058	-0.81453	-0.0098639	-0.054113	0.56811
A_30_P01018382	N/A	lincRNA:chr16:43623581-43642715 forward strand	1.68799	0.142381	0.271556	0.237868	1.17925	-0.38754	-0.24985	-0.30371	0.0020542	-0.060874	-0.28499	-0.29023	-0.11138	0.2314	0.055323	0.10002	0.2032	0.42788	-0.0020542	0.50285	0.61274
A_30_P01018385	N/A	lincRNA:chr12:88172043-88172731 reverse strand	0.555285	0.598776	0.717768	0.166885	1.12263	-0.34217	0.40797	-0.3141	-0.93624	-0.43044	-0.78659	-0.060563	-0.0034988	0.0034988	0.43197	0.36017	0.75949	-0.060071	0.58185	0.50279	1.1981
A_30_P01018386	N/A	lincRNA:chr17:41231055-41249764 reverse strand	0.429688	0.682425	0.78333	0.0411365	1.02892	0.44431	0.060014	0.1479	0.18589	0.81337	0.77591	0.10936	0.46731	-0.33906	-0.16685	-0.13803	-0.23117	-0.1042	-0.42916	-0.060014	-0.11719
A_30_P01018400	N/A	lincRNA:chr8:27129927-27137444 forward strand	-2.90608	0.0271188	0.108745	-0.625347	0.648264	-0.25617	-0.0024929	0.15039	-0.10416	-0.22049	0.51067	0.34907	-0.26767	0.43326	0.0024924	0.4971	0.5444	-0.13977	0.079566	-0.74823	-0.2157
A_30_P01018402	N/A	lincRNA:chr6:115468025-115489250 reverse strand	2.044	0.0869615	0.199891	0.209479	1.15627	0.14916	0.12385	0.029662	0.33767	0.19513	0.79172	0.15425	0.048997	-0.29221	-0.58842	-0.1911	-0.17975	-0.06036	-0.12284	-0.2007	-0.029662
A_30_P01018404	N/A	lincRNA:chr13:83860985-84012285 forward strand	1.82467	0.117856	0.240241	0.175036	1.12899	0.22086	0.025567	-0.036857	0.11262	0.16549	0.44327	0.086213	0.18768	-0.16396	-0.43054	-0.25793	-0.17548	-0.093091	0.069632	-0.27874	-0.025567
A_30_P01018408	N/A	lincRNA:chr17:85418489-85427364 forward strand	-0.40198	0.701626	0.797902	-0.083775	0.943585	-0.53429	-0.34076	-0.72193	-0.50848	-0.6179	-0.64313	-0.79529	0.08508	0.52292	0.24986	0.7817	0.53037	0.51946	0.61992	-0.08508	0.69545
A_30_P01018416	N/A	lincRNA:chr5:30550467-30559008 reverse strand	-2.19068	0.0710084	0.177745	-0.984333	0.505459	0.1643	0.17616	-0.57765	-0.23138	-0.5505	-1.1537	-0.52478	0.0051813	0.37167	0.24738	0.26746	0.82708	-0.0051813	0.14015	-1.7436	-0.61511
A_30_P01018420	N/A	lincRNA:chr3:87757295-87774970 forward strand	0.720497	0.498316	0.6323	0.129175	1.09367	0.00090885	-0.077787	0.1809	0.061172	0.11592	0.12551	0.26294	-0.086141	0.067995	-0.23273	-0.00090885	-0.57965	0.23778	-0.24978	-0.12383	-0.092765
A_30_P01018424	N/A	lincRNA:chr14:26834450-26847000 forward strand	0.19943	0.848513	0.900871	0.0113275	1.00788	-0.18159	-0.46013	-0.14862	-0.40989	-0.65964	-0.54444	-0.75567	-0.69219	0.37624	0.14862	0.33451	0.26244	0.24838	0.36613	0.2537	0.29891
A_30_P01018425	N/A	lincRNA:chr2:72818943-72826893 forward strand	-2.57282	0.042175	0.134124	-0.417657	0.748639	-0.02992	0.1077	-0.14019	-0.049635	-0.22003	-0.074774	-0.055507	0.11572	0.44566	0.29843	0.14071	0.15587	0.02992	0.10331	-0.54226	-0.22093
A_30_P01018428	N/A	lincRNA:chr13:76326228-76332632 forward strand	3.08425	0.0215457	0.0980411	0.296179	1.22789	0.0018888	-0.31087	-0.20631	-0.046429	0.091955	0.037053	-0.086054	-0.15143	0.018743	-0.0018888	-0.026504	-0.034276	0.25295	0.20179	0.56008	0.12597
A_30_P01018430	N/A	lincRNA:chr11:97505439-97522274 reverse strand	-3.52474	0.0124468	0.0799608	-0.603033	0.658369	0.072006	0.38547	0.36619	-0.030029	-0.1543	-0.557	-0.22031	-0.49132	0.22278	0.2353	0.57862	0.42069	-0.022418	0.022418	-0.6126	-0.34214
A_30_P01018431	N/A	lincRNA:chr7:140012053-140012509 reverse strand	0.106308	0.918803	0.947149	0.008848	1.00615	0.21461	0.2664	0.27357	0.34617	0.30478	0.48577	0.11946	0.038034	-0.038034	-0.26078	-0.20391	-0.13652	-0.12274	-0.34845	-0.093643	-0.039019
A_30_P01018435	N/A	lincRNA:chr18:47327300-47333819 forward strand	-0.799821	0.454306	0.593219	-0.388941	0.76369	0.0070381	0.49367	0.54911	0.82195	-0.45498	-0.44744	0.38236	0.54033	-0.0070381	-0.27897	-0.033687	0.13443	-1.192	0.96666	-0.79673	-0.71896
A_30_P01018437	N/A	lincRNA:chr1:183142656-183163206 forward strand	-0.00171704	0.998686	0.999008	-0.000249494	0.999827	-0.16312	0.039984	-0.29625	-0.42416	-0.41729	0.029442	0.25122	-0.02064	0.22511	-0.20255	0.31109	0.02064	-0.085668	0.19253	-0.03845	0.28488
A_30_P01018439	N/A	lincRNA:chr3:93582250-93592950 forward strand	-0.355921	0.73408	0.821116	-0.0282795	0.980589	0.08883	0.48242	0.30579	0.43116	-0.13361	0.27705	-0.17721	0.01369	0.057937	-0.16354	-0.023779	-0.032798	0.0022035	-0.26341	-0.011888	-0.0022035
A_30_P01018444	N/A	lincRNA:chr6:67155508-67216941 reverse strand	0.554836	0.599065	0.717892	0.0562815	1.03978	0.06716	-0.26541	-0.079723	-0.0020332	-0.10793	0.24631	-0.16665	-0.0062714	0.10218	0.0020332	-0.18825	0.078366	0.15744	-0.16303	0.054165	0.17088
A_30_P01018449	N/A	lincRNA:chr7:144563845-144603732 reverse strand	-0.849146	0.428373	0.570227	-0.0662475	0.955119	-0.38726	-0.18171	-0.25147	-0.28713	-0.81902	-0.65075	-0.76019	-0.78019	0.38163	0.20695	0.43957	0.44252	0.2351	0.18171	0.38422	0.40465
A_30_P01018450	N/A	lincRNA:chr8:108153471-108159346 reverse strand	0.89383	0.405836	0.549683	0.200473	1.14908	-0.52552	0.38019	0.13854	0.21644	-0.12312	0.018628	-0.51636	-0.33326	0.014477	-0.23245	0.069785	-0.021312	-0.014477	-0.17772	0.78611	0.038479
A_30_P01018455	N/A	lincRNA:chr8:122963590-122964126 forward strand	0.226	0.828703	0.887418	0.0213945	1.01494	0.52705	0.053442	0.47884	0.45333	0.47652	0.66726	0.15742	0.40018	-0.21409	-0.30179	-0.3743	-0.20877	-0.053442	-0.44953	-0.18306	-0.32734
A_30_P01018459	N/A	lincRNA:chrX:7327721-7328024 reverse strand	-0.787119	0.461163	0.599448	-0.112775	0.924807	0.54311	0.44265	0.57355	0.79608	0.56137	1.0566	0.11565	0.71028	-0.11565	-0.2446	-0.60924	-0.12	-0.57432	-0.46885	-0.20244	-0.29498
A_30_P01018462	N/A	lincRNA:chr8:119732348-119749198 forward strand	4.94433	0.00259264	0.0587572	0.290304	1.2229	-0.12881	-0.35876	-0.34339	-0.53813	-0.053454	-0.60264	-0.2137	-0.41792	0.053454	0.11054	0.20232	0.11083	0.34568	0.32605	0.54679	0.41984
A_30_P01018463	N/A	lincRNA:chr4:59264275-59287850 reverse strand	1.20317	0.274227	0.419595	0.0965085	1.06918	-0.029942	0.24932	-0.15697	0.37268	0.37983	0.30626	-0.3067	-0.14054	0.050002	-0.19806	-0.017879	-0.12615	0.018068	0.017879	0.17122	-0.11322
A_30_P01018464	N/A	lincRNA:chr2:155298877-155303251 forward strand	1.50108	0.18401	0.320641	0.136327	1.0991	0.046807	-0.024232	0.092488	0.10082	-0.065772	0.39164	0.035211	0.08723	-0.1701	-0.36732	-0.15535	-0.042186	-0.063536	-0.21176	0.024232	0.061414
A_30_P01018468	N/A	lincRNA:chr2:168804720-168854970 forward strand	-0.626961	0.553777	0.680245	-0.0745635	0.949629	-0.0024984	0.0024984	0.011342	0.025605	0.33769	0.40638	-0.35852	0.31546	0.10588	0.005533	-0.23159	-0.32196	-0.078417	-0.2985	-0.068154	-0.29532
A_30_P01018469	N/A	lincRNA:chr14:79304650-79345152 reverse strand	-0.115959	0.911469	0.942135	-0.0304225	0.979134	-0.025551	0.086374	0.064164	-0.028506	-0.42253	0.2027	-0.039026	0.025551	0.34451	-0.093637	0.12387	0.093687	-0.20618	0.82217	-0.18246	-0.08679
A_30_P01018471	N/A	lincRNA:chr17:8719950-8783850 reverse strand	-0.383187	0.71479	0.807739	-0.0304175	0.979137	0.28162	0.21223	0.38328	0.23953	0.25789	0.42229	0.28436	0.30008	-0.24184	-0.47645	-0.26902	-0.27523	-0.21223	-0.48199	-0.29965	-0.39034
A_30_P01018472	N/A	lincRNA:chr17:56687541-56694616 reverse strand	-0.328988	0.753345	0.834602	-0.0687275	0.953479	-0.27984	-0.15486	-0.53569	-0.33603	-0.55549	-0.63687	-0.62197	-0.44059	0.61487	0.46422	0.97195	0.68921	0.99365	0.53839	0.15486	0.77844
A_30_P01018473	N/A	lincRNA:chr12:85196395-85262884 reverse strand	1.35499	0.224211	0.365813	0.204409	1.15221	-0.19499	0.092833	-0.21022	0.18871	0.27262	-0.1066	-0.062538	-0.31332	-0.025215	0.14292	-0.08985	0.01815	-0.01815	0.20967	0.61931	0.052811
A_30_P01018482	N/A	lincRNA:chr12:5303823-5379098 reverse strand	0.0888009	0.93213	0.956444	0.00801475	1.00557	-0.093428	-0.10501	-0.11802	0.0934	-0.066873	-0.23001	0.03923	-0.56496	0.18436	0.25534	-0.053962	0.034378	0.18357	0.084663	0.21832	-0.034378
A_30_P01018483	N/A	lincRNA:chr6:47969966-47970583 reverse strand	-1.16568	0.287981	0.434238	-0.334815	0.792886	-0.27604	0.17367	-0.16803	-0.58668	-0.042454	-0.83669	0.042454	-0.35715	0.68189	0.33679	0.36914	0.3077	0.55517	0.4883	-0.6159	-0.07131
A_30_P01018487	N/A	lincRNA:chr7:80763588-80764230 forward strand	-2.32918	0.0587063	0.160327	-0.210205	0.864414	0.17162	-0.069166	0.13634	0.19064	0.15855	0.24127	-0.018181	0.23056	0.098008	-0.14844	-0.062068	0.018181	-0.43936	-0.19449	-0.20769	-0.093599
A_30_P01018488	N/A	lincRNA:chr3:68867193-68876128 reverse strand	0.893042	0.406225	0.549951	0.122478	1.0886	0.11558	-0.49965	-0.10088	-0.35857	-0.075799	-0.047456	0.081769	-0.43942	0.075229	-0.075799	0.38558	0.036334	0.3347	0.21946	0.39343	-0.036334
A_30_P01018489	N/A	lincRNA:chr15:92667158-93020682 reverse strand	-0.86534	0.420101	0.562767	-0.167037	0.89067	0.30627	-0.2727	-0.012253	0.4135	0.24409	-0.067284	0.012253	0.10533	-0.29235	0.075858	-0.33064	0.16278	0.12701	-0.55906	-0.23023	-0.39022
A_30_P01018491	N/A	lincRNA:chr6:95418306-95424131 reverse strand	0.0154129	0.988202	0.99326	0.00236274	1.00164	0.26485	0.033528	0.29406	0.11781	0.14609	0.071948	0.49991	-0.033528	-0.22754	-0.44055	-0.055972	-0.046389	0.12791	-0.46737	-0.19684	-0.2247
A_30_P01018493	N/A	lincRNA:chr13:94185501-94185936 forward strand	-0.20277	0.846016	0.899254	-0.021923	0.984919	0.22057	0.0068395	0.10394	0.087774	0.10183	0.41841	-0.0068395	0.21879	0.042242	-0.4334	-0.19627	-0.3042	-0.21123	-0.23843	-0.17435	-0.35531
A_30_P01018495	N/A	lincRNA:chrX:102567595-102589870 reverse strand	-3.40493	0.0144082	0.0840535	-0.626546	0.647725	-0.36901	-0.10685	0.27181	-0.37433	0.067023	0.14632	-0.25352	-0.77499	0.43375	0.42581	0.84333	0.42447	-0.067023	-0.21676	0.3108	-0.40584
A_30_P01018497	N/A	lincRNA:chr12:86415200-86415483 forward strand	-3.55764	0.0119612	0.0788831	-0.299167	0.812721	0.066357	0.082163	0.15529	0.22315	0.35297	0.27721	-0.066357	0.31034	0.089659	-0.23503	-0.10547	-0.10369	-0.30179	-0.30019	-0.49676	-0.45246
A_30_P01018498	N/A	lincRNA:chr1:141070245-141076841 forward strand	-3.24145	0.0176548	0.0909308	-0.637873	0.64266	0.25824	0.1222	0.025738	0.22529	0.45065	0.25985	0.23234	0.063482	-0.14098	-0.35045	-0.21252	-0.025738	-0.64024	-0.46355	-1.3184	-0.85899
A_30_P01018499	N/A	lincRNA:chr18:61809278-61825191 reverse strand	-2.36614	0.0558141	0.155733	-0.393075	0.761505	0.013553	0.12064	0.071002	-0.013553	0.32206	-0.19693	0.039302	0.23164	-0.21775	0.10665	0.04254	-0.10049	-0.48383	-0.14548	-0.28023	-0.83181
A_30_P01018503	N/A	lincRNA:chr9:65376063-65390480 forward strand	-2.29667	0.0613802	0.164336	-0.204659	0.867744	0.19041	0.59033	0.099435	0.53708	0.41028	0.74082	0.35307	0.36939	-0.44748	-0.099435	-0.26756	-0.36901	-0.60503	-0.3744	-0.52721	-0.49548
A_30_P01018504	N/A	lincRNA:chr4:135896689-135918414 forward strand	1.65593	0.148816	0.279531	0.224507	1.16838	-0.043109	-0.16597	-0.078074	-0.051553	-0.097759	0.014617	-0.047683	-0.10148	0.32703	0.27852	-0.014617	0.022356	0.48325	0.41225	0.076288	0.53953
A_30_P01018506	N/A	lincRNA:chr9:113648970-113715170 reverse strand	-2.20373	0.0697429	0.176341	-0.252598	0.839384	1.0706	0.51574	0.57737	0.55431	0.58083	0.96147	0.39795	0.88224	-0.39795	-0.55184	-0.48809	-0.68702	-0.55249	-0.70288	-0.98748	-0.89244
A_30_P01018511	N/A	lincRNA:chr19:7458725-7474825 forward strand	-0.497912	0.636266	0.747914	-0.0387078	0.973527	0.42284	0.024344	0.42199	0.4233	0.51941	0.42583	0.44185	0.3759	-0.21707	-0.024344	-0.1378	-0.22544	-0.090462	-0.28012	-0.31347	-0.075433
A_30_P01018513	N/A	lincRNA:chr15:33966641-34004891 reverse strand	2.30222	0.0609146	0.163755	0.15188	1.11102	-0.26705	-0.38186	-0.23878	-0.40952	0.041246	-0.23946	-0.49792	-0.13328	0.040874	-0.019471	0.15958	0.019471	0.2912	0.050382	0.20594	0.26045
A_30_P01018514	N/A	lincRNA:chr4:8865575-8899400 forward strand	-1.73704	0.133054	0.259606	-0.263109	0.83329	0.31528	-0.59774	-0.44002	-3.0216	-1.21	-0.90729	-0.75744	-1.8822	0.6412	0.013605	0.4472	0.43478	-0.013605	0.028503	0.15454	0.31491
A_30_P01018515	N/A	lincRNA:chr8:42462791-42466106 reverse strand	-4.21185	0.00561166	0.0661315	-0.462749	0.725602	0.43917	0.13899	-0.08972	-0.051537	0.0018282	0.08137	-0.0078011	-0.30636	0.28438	0.44929	0.20515	0.22989	-0.050727	-0.0018282	-0.42481	-0.20492
A_30_P01018516	N/A	lincRNA:chr12:74883691-74893323 forward strand	-2.16816	0.0732474	0.180713	-0.478112	0.717916	0.29672	0.8049	0.70314	0.033925	-0.033925	-0.27091	-0.21954	-0.18452	0.15314	0.22757	0.11147	-0.077344	-0.39891	-0.22423	0.063687	-0.93816
A_30_P01018517	N/A	lincRNA:chr18:77291264-77299664 forward strand	-0.579623	0.583262	0.704838	-0.112674	0.924872	0.31837	-0.1624	-0.1332	-0.013616	0.030735	0.28432	0.013616	0.20361	0.41275	0.090232	-0.32643	-0.037763	0.25211	-0.30531	-0.18353	-0.075177
A_30_P01018521	N/A	lincRNA:chr18:75513062-75523889 reverse strand	0.566172	0.591807	0.711917	0.079214	1.05644	-0.025431	-0.025952	-0.12795	0.025431	-0.068982	0.14427	-0.062924	-0.16578	0.11203	-0.27729	0.11251	0.08863	0.041766	-0.17961	0.27721	0.21337
A_30_P01018525	N/A	lincRNA:chr14:43929100-43945100 reverse strand	-2.83195	0.0298812	0.113807	-0.225668	0.855199	0.61102	-0.09387	0.3052	0.27771	0.86314	0.96042	0.56064	0.42116	-0.031341	-0.16073	-0.17074	0.031341	-0.3554	-0.36226	-0.12301	-0.39347
A_30_P01018526	N/A	lincRNA:chr16:84702353-84710928 reverse strand	-0.73119	0.492219	0.626793	-0.339984	0.79005	0.52847	0.89426	0.37108	0.78631	0.16819	0.35758	0.052216	0.77865	-0.052216	-0.85994	-0.40415	-0.74048	-0.2783	-0.84164	-2.0685	-0.22828
A_30_P01018528	N/A	lincRNA:chr17:88225376-88238756 reverse strand	4.58721	0.00374202	0.0617463	0.272237	1.20768	0.11015	-0.097448	-0.053471	-0.0041237	0.13773	0.26542	0.021246	0.21126	-0.14443	-0.26692	-0.20049	-0.16362	0.0041237	-0.0073652	0.22107	0.095658
A_30_P01018529	N/A	lincRNA:chr8:114477602-114488627 reverse strand	-3.52914	0.0123807	0.0798503	-0.721118	0.606627	-0.11233	-0.0059547	0.047823	-0.16167	-0.28036	0.0059547	0.12306	-0.22709	0.16779	0.25274	0.43459	0.31214	-0.45508	0.098678	-0.85038	-0.51043
A_30_P01018532	N/A	lincRNA:chr10:69669025-69686275 reverse strand	-2.59722	0.0408143	0.131892	-0.311282	0.805925	0.65179	0.16094	0.36658	0.55675	0.56388	0.46451	0.46467	0.57589	-0.51745	-0.2248	-0.37877	-0.16094	-0.89586	-0.5401	-0.58136	-0.50977
A_30_P01018536	N/A	lincRNA:chr11:114686321-114705990 forward strand	-0.00690233	0.994717	0.99696	-0.00120476	0.999165	0.69886	0.29305	0.57054	0.72892	-0.015771	0.78291	0.58521	0.63506	-0.52543	-0.54358	-0.36593	-0.4655	-0.55882	-0.76332	0.015771	-0.59889
A_30_P01018537	N/A	lincRNA:chr6:100162756-100178531 reverse strand	1.18779	0.279798	0.425214	0.0760712	1.05414	0.022283	0.070267	0.090246	0.35196	0.079709	0.25994	0.14924	0.15001	-0.13165	-0.27506	-0.22217	-0.046774	-0.071904	-0.20644	-0.070742	-0.022283
A_30_P01018545	N/A	lincRNA:chr17:46972160-46997919 forward strand	3.24531	0.0175694	0.0907694	0.482326	1.39699	-0.26975	0.016419	-0.67875	-0.55871	-0.50858	-0.014217	-0.42489	-0.005374	0.048013	0.062547	-0.10946	0.0053735	0.097407	0.73559	0.66322	0.43956
A_30_P01018546	N/A	lincRNA:chr17:6830756-6832322 reverse strand	8.22379	0.000174529	0.0431345	0.53607	1.45002	-0.47243	-0.53261	-0.64511	-0.55172	0.17093	0.13687	0.35231	0.28521	-0.13687	-0.3024	-0.33105	-0.20573	0.42993	0.27991	0.22893	0.22946
A_30_P01018547	N/A	lincRNA:chr5:73771801-73772662 forward strand	0.367378	0.725947	0.815636	0.0573358	1.04054	0.16147	-0.31952	-0.40935	0.33148	-0.25243	-0.27229	-0.33051	-0.24765	0.14518	0.060067	-0.22634	0.38062	0.21769	-0.05168	0.05168	0.37118
A_30_P01018548	N/A	lincRNA:chr12:110003268-110030953 reverse strand	-2.24754	0.0656625	0.17044	-0.215682	0.861139	-0.035143	0.016044	0.096967	0.29858	0.40042	0.53155	-0.40196	0.48009	-0.024137	-0.14177	0.10161	0.16346	-0.25253	-0.33253	-0.16246	-0.016044
A_30_P01018551	N/A	lincRNA:chr1:115829055-115854155 reverse strand	0.735706	0.48966	0.624405	0.202038	1.15032	0.44007	0.0031943	-0.24915	0.22659	-0.019367	0.11384	-0.33028	-0.43719	0.10206	-0.0031943	0.032067	-0.3677	-0.043496	-0.39126	0.81357	0.19257
A_30_P01018552	N/A	lincRNA:chr11:103005375-103020800 forward strand	-0.843694	0.431186	0.57256	-0.585158	0.666577	-2.4347	0.85093	-0.13489	0.13489	-2.5923	1.5835	-0.57049	-1.4844	-0.85987	1.6131	1.1904	0.78565	0.53067	1.1064	-0.70049	-0.54793
A_30_P01018556	N/A	lincRNA:chr3:30099759-30133959 forward strand	1.10769	0.310415	0.457332	0.298848	1.23016	0.00063157	0.09171	-0.40086	0.2893	0.66955	0.35439	-0.00063157	0.018728	-0.30831	-0.33803	-0.081434	-0.63176	0.51557	-0.5475	0.2104	-0.34261
A_30_P01018559	N/A	lincRNA:chr9:88333945-88342370 forward strand	-0.874345	0.415552	0.558697	-0.263179	0.83325	0.14579	-0.4397	0.6337	-0.12616	0.17168	0.66578	0.31127	0.029334	-0.43071	-0.14261	-0.0021825	0.0021825	-0.078165	-0.36555	-1.218	0.03568
A_30_P01018560	N/A	lincRNA:chr8:57977383-57985712 forward strand	0.379197	0.717598	0.809598	0.0708885	1.05036	0.28049	0.18155	0.37339	0.37079	0.032534	0.48707	-0.095723	0.0070291	-0.21076	-0.32042	-0.068623	-0.3724	-0.24103	-0.6256	-0.0070291	0.18501
A_30_P01018563	N/A	lincRNA:chr13:26649529-26838004 forward strand	0.605552	0.566997	0.691263	0.0983448	1.07054	-0.36668	-1.0926	-1.0912	-0.70575	-0.073321	0.08167	-0.75888	-0.9273	0.36435	-0.099258	0.13114	0.33639	0.62577	0.15597	0.073321	0.27094
A_30_P01018566	N/A	lincRNA:chr4:138653689-138688814 forward strand	-0.820244	0.443435	0.583531	-0.148557	0.902152	0.67703	-0.25232	0.38558	-0.0084512	0.27573	0.81114	0.13256	0.28539	-0.16015	0.28976	-0.18861	-0.37412	-0.16037	-0.50933	-0.3661	0.0084512
A_30_P01018567	N/A	lincRNA:chr3:145269449-145298239 forward strand	0.457653	0.663306	0.768205	0.0367848	1.02583	0.17133	-0.010643	0.24821	0.41376	0.12463	0.10429	0.55497	-0.30749	-0.074771	-0.16573	0.007103	-0.010809	-0.007103	-0.15919	-0.095345	0.16457
A_30_P01018568	N/A	lincRNA:chrX:47893703-47996700 forward strand	-0.374826	0.720681	0.811862	-0.238736	0.847488	0.30609	-0.0013437	0.011996	0.088341	0.35898	0.2075	0.0013437	-0.052128	0.019009	-0.050016	-0.64685	-0.20656	1.1642	-0.79519	-0.39027	-1.8181
A_30_P01018570	N/A	lincRNA:chr12:83271350-83357214 forward strand	0.496366	0.637294	0.748613	0.155896	1.11411	0.42155	-0.067766	0.0066938	-0.0066938	-0.50322	0.031075	-0.17656	0.2757	-0.033231	-0.74853	0.12889	-0.15451	0.072164	-0.76444	0.38537	0.12311
A_30_P01018572	N/A	lincRNA:chr17:32213027-32228368 reverse strand	-4.27003	0.00526292	0.065284	-0.201916	0.869395	0.3862	0.028346	0.20908	0.14755	0.12837	0.39177	0.086203	0.10608	-0.1942	-0.028346	-0.14103	-0.12959	-0.24544	-0.38443	-0.30117	-0.36979
A_30_P01018576	N/A	lincRNA:chrX:11690182-11690581 reverse strand	-0.677089	0.523582	0.653573	-0.0760615	0.948644	-0.13243	-0.12251	-0.13936	0.37575	-0.90143	-0.28532	-0.77025	-0.20481	0.12552	0.48084	0.029018	0.08795	0.19216	0.13434	-0.029018	0.1216
A_30_P01018579	N/A	lincRNA:chr5:143200557-143204033 reverse strand	-1.81731	0.119063	0.24175	-0.178964	0.883337	0.049929	-0.093614	-0.30604	-0.007844	0.71371	0.4738	0.18542	0.25272	0.007844	0.065449	-0.12663	0.084286	-0.019542	-0.050326	-0.39223	-0.22281
A_30_P01018584	N/A	lincRNA:chr4:40720362-40729687 forward strand	-0.468707	0.655824	0.76274	-0.086114	0.942057	0.16327	0.19834	0.13614	-0.049275	0.75267	-0.40901	-0.33112	0.4283	-0.034944	-0.0046399	0.0046399	0.20419	-0.12787	-0.38938	-0.10328	0.44532
A_30_P01018586	N/A	lincRNA:chr5:23349978-23402028 forward strand	0.277838	0.790462	0.861029	0.0102832	1.00715	0.40663	0.4866	0.29941	0.20111	0.072027	0.66422	0.27211	0.34714	-0.11318	-0.11919	-0.20154	-0.16468	-0.21285	-0.11071	-0.16187	-0.072027
A_30_P01018588	N/A	lincRNA:chr2:175640275-175701875 forward strand	-1.452	0.196707	0.335254	-0.383025	0.766828	0.15507	0.49276	0.60027	0.99638	0.69638	0.8226	0.78421	0.52247	-0.28001	-0.62393	-0.55033	-0.30633	-0.15507	-0.74333	-1.2781	-1.1162
A_30_P01018590	N/A	lincRNA:chr16:31607863-31608726 forward strand	-3.33669	0.0156759	0.0867347	-1.74632	0.298062	0.81149	0.39646	0.55465	0.50857	0.15107	0.19558	0.43911	0.083589	-0.38771	-0.30019	-0.083589	-0.36415	-1.9528	-1.0912	-3.4937	-1.5832
A_30_P01018596	N/A	lincRNA:chr1:185808525-185826139 reverse strand	-3.07243	0.021874	0.0986365	-0.201315	0.869757	0.23902	0.31476	0.32157	0.70711	0.1872	0.38415	0.28274	0.14967	-0.17939	-0.35881	-0.32071	-0.14967	-0.44841	-0.47944	-0.34623	-0.53976
A_30_P01018597	N/A	lincRNA:chrX:121493684-121500532 forward strand	2.30446	0.0607283	0.163528	0.525361	1.43929	-0.12477	-0.017636	-0.65753	-0.11645	-0.86371	0.72853	-0.90197	-0.51574	0.34548	0.017636	-0.17041	0.10818	1.0341	0.14376	0.82319	0.40128
A_30_P01018599	N/A	lincRNA:chr2:31001736-31006911 reverse strand	-2.38114	0.0546832	0.153985	-0.157806	0.896387	-0.29691	0.29854	0.21763	-0.10975	0.0073333	0.15738	-0.018734	0.2075	-0.0073333	0.049332	0.23541	0.075984	-0.19268	-0.027426	-0.027742	-0.029984
A_30_P01018600	N/A	lincRNA:chr15:62593629-62970549 reverse strand	-0.560028	0.595734	0.715205	-0.0667498	0.954787	-0.042942	-0.028325	0.028325	0.31361	0.18191	0.56257	0.15448	0.20755	-0.039671	-0.19898	-0.13444	0.04962	-0.26139	-0.32397	0.15365	-0.15876
A_30_P01018604	N/A	lincRNA:chr15:61919018-61935580 forward strand	-1.78434	0.124626	0.24904	-0.938436	0.521798	-0.59602	0.50739	-0.58381	-0.087265	0.31878	1.3848	-0.2002	0.44652	0.096875	0.34225	0.030422	-0.030422	-1.2746	0.31448	-2.0405	-0.314
A_30_P01018605	N/A	lincRNA:chr14:78214602-78226287 reverse strand	-1.65778	0.148436	0.279196	-0.381863	0.767446	0.49254	0.53286	0.55451	0.38176	0.53969	0.67921	0.46716	0.37769	-0.40212	-0.37769	-1.0444	-0.84268	-0.74892	-1.4964	-0.91032	-1.0387
A_30_P01018606	N/A	lincRNA:chr8:57987539-57988398 forward strand	-0.776996	0.46668	0.604476	-0.078519	0.947029	-0.037541	0.42321	0.20443	0.17201	-0.21942	0.017883	-0.43731	-0.14958	0.12843	-0.040186	0.31465	0.053422	-0.034313	-0.042944	-0.017883	0.23738
A_30_P01018607	N/A	lincRNA:chr18:75513062-75523889 reverse strand	-5.29005	0.00184733	0.0579608	-0.455898	0.729056	-0.27847	0.26693	0.04005	0.36357	0.029938	0.37964	-0.013422	0.013422	-0.061182	-0.19605	0.023084	0.040441	-0.65485	-0.47277	-0.55307	-0.33661
A_30_P01018609	N/A	lincRNA:chr7:112934153-112943178 forward strand	1.10415	0.311831	0.458582	0.156605	1.11466	0.34304	-0.21192	0.12705	0.12922	0.30721	0.34585	0.17475	0.2187	-0.048131	-0.59606	-0.21918	-0.17286	-0.083019	-0.32679	-0.036215	0.036215
A_30_P01018610	N/A	lincRNA:chr8:18895366-18925423 reverse strand	-1.44624	0.198251	0.337071	-0.238647	0.847539	0.91603	0.33848	0.6488	0.73132	0.90992	0.70442	0.77975	0.72316	-0.38261	-0.41128	-0.57195	-0.33848	-0.43271	-1.1142	-0.64597	-0.46603
A_30_P01018611	N/A	lincRNA:chr14:78957377-78962977 reverse strand	-1.65438	0.149133	0.279943	-0.198403	0.871515	0.68791	0.032066	0.39102	0.47759	0.90659	1.1199	0.51115	0.49883	-0.11779	-0.29027	-0.17106	-0.032066	-0.48525	-0.53197	-0.057136	-0.33044
A_30_P01018612	N/A	lincRNA:chr1:173353316-173367449 reverse strand	-2.42668	0.0513939	0.148982	-0.627971	0.647086	-1.3275	1.6696	0.73401	1.1174	-1.4419	-1.1525	-0.47386	0.42107	0.094565	-0.0043559	0.12071	0.02128	-0.52747	0.0043559	-1.2466	-0.50997
A_30_P01018613	N/A	lincRNA:chr2:108382077-108441137 reverse strand	-0.80319	0.4525	0.591483	-0.0740957	0.949937	0.027195	0.042794	0.27953	-0.27261	0.11821	0.11432	0.18077	-0.048056	-0.1755	-0.051567	-0.018817	0.018817	0.08202	-0.3074	-0.10601	-0.19206
A_30_P01018614	N/A	lincRNA:chr16:21794415-21815365 forward strand	-0.488013	0.642861	0.75286	-0.0461992	0.968484	0.213	0.26819	0.48299	0.21368	0.14936	-0.39461	0.091018	-0.070492	-0.18421	-0.19693	0.011841	-0.011841	-0.11776	0.056833	-0.30873	-0.19628
A_30_P01018616	N/A	lincRNA:chr4:40202350-40205120 reverse strand	-1.18491	0.280855	0.426275	-0.17308	0.886947	0.038287	-0.14994	-0.02388	-0.2022	0.18347	0.33733	-0.01216	0.3279	-0.031102	0.098721	0.18719	-0.10787	0.01216	0.018224	-0.52471	-0.051054
A_30_P01018617	N/A	lincRNA:chr6:86425510-86450160 reverse strand	1.3637	0.221607	0.362856	0.136438	1.09919	0.18483	-0.028089	0.037432	0.028089	1.7192	1.2928	0.43482	0.65784	-0.33798	-0.36429	-0.26033	-0.25288	-0.21834	-0.40645	0.044838	-0.089777
A_30_P01018619	N/A	lincRNA:chr13:67806242-67830110 reverse strand	-2.51427	0.0456392	0.139617	-0.320571	0.800753	0.22235	0.2976	0.11382	-0.15465	0.41479	0.35266	0.081596	-0.31585	0.0068548	-0.0068548	-0.14095	0.32065	-0.089544	-0.29026	-0.48553	-0.23725
A_30_P01018620	N/A	lincRNA:chr17:39980973-39981876 reverse strand	-1.78559	0.124411	0.248802	-0.149257	0.901715	0.025769	-0.13851	0.052034	-0.026801	-0.19596	0.053138	-0.26419	-0.17931	-0.058468	0.13304	0.20314	0.21288	-0.01681	0.01681	0.075075	-0.18151
A_30_P01018623	N/A	lincRNA:chr5:124667541-124700029 forward strand	0.513107	0.626215	0.739154	0.0368825	1.02589	0.33679	0.40093	0.21819	0.45992	0.41208	0.44442	0.28287	0.37589	-0.43289	-0.46222	-0.30533	-0.3885	-0.31636	-0.38819	-0.21819	-0.51867
A_30_P01018624	N/A	lincRNA:chr3:108763862-108772151 reverse strand	-1.46337	0.193695	0.331613	-0.197951	0.871788	0.019228	-0.057513	0.16166	0.23289	-0.26695	-0.68926	0.039688	0.10305	0.079519	0.037793	-0.13479	-0.014914	-0.5725	-0.13435	0.014914	-0.13226
A_30_P01018626	N/A	lincRNA:chrX:12760566-12761600 forward strand	-0.759059	0.476568	0.613243	-0.103404	0.930834	0.2383	-0.27706	-0.025851	0.084554	0.6055	0.55486	0.3731	0.20266	-0.18472	-0.20729	-0.063982	0.025851	0.045513	-0.11624	-0.22729	-0.54574
A_30_P01018628	N/A	lincRNA:chr12:3406750-3425850 reverse strand	-3.07659	0.0217577	0.098414	-0.329156	0.796002	-0.014946	0.0052705	-0.0052705	0.18709	0.38303	0.26328	0.32904	-0.25927	-0.017299	0.20085	0.12121	0.12927	-0.069925	-0.069017	-0.26938	-0.47427
A_30_P01018629	N/A	lincRNA:chr18:6144775-6202105 reverse strand	1.04744	0.335246	0.482573	0.0953748	1.06834	-0.57395	-0.43381	-0.64629	-0.42254	0.00059843	-0.50903	-0.22369	-0.62582	0.23389	-0.00059843	0.042734	0.15729	0.36556	0.20369	0.0090547	0.23651
A_30_P01018632	N/A	lincRNA:chr8:124713947-124714299 forward strand	-1.6555	0.148903	0.279647	-0.0702605	0.952466	0.13414	0.12701	0.0998	0.16554	0.016248	0.089102	0.013264	-0.065871	-0.013264	-0.14292	0.019343	-0.030779	-0.13688	-0.12645	-0.041972	-0.14336
A_30_P01018634	N/A	lincRNA:chr12:77544397-77564122 forward strand	1.48492	0.188103	0.325307	0.425863	1.34338	-0.1715	0.014132	-0.27525	-0.11616	0.25108	-0.014132	0.037798	0.10309	-0.325	0.19996	-0.41841	-0.65366	0.24762	-0.49649	0.56256	0.19265
A_30_P01018639	N/A	lincRNA:chr19:44651106-44657612 forward strand	0.491659	0.640427	0.751075	0.0815197	1.05813	-0.097411	0.31849	-0.28906	0.16328	0.0018702	-0.070624	-0.028816	-0.0018702	0.065605	0.053854	-0.15087	0.12821	-0.27184	-0.010622	0.41504	0.2903
A_30_P01018646	N/A	lincRNA:chr12:81719382-81731865 forward strand	0.704248	0.507677	0.64038	0.0898374	1.06425	0.065439	-0.084979	0.16501	-0.0044405	-0.21448	0.39252	-0.49259	0.086654	0.0044405	-0.23896	0.013564	-0.10644	0.019392	-0.25724	0.29419	-0.024388
A_30_P01018647	N/A	lincRNA:chr15:79709500-79714700 forward strand	-0.822771	0.442103	0.582431	-0.063013	0.957263	0.34603	0.11611	0.17523	0.30494	0.11488	0.56457	0.061978	0.39985	-0.18072	-0.38083	-0.25771	-0.061978	-0.2757	-0.38178	-0.20112	-0.27469
A_30_P01018650	N/A	lincRNA:chr15:32167516-32174427 reverse strand	0.695816	0.512581	0.644078	0.0897536	1.06419	-0.30338	-0.34798	-0.3587	-0.2844	-0.0040617	-0.37671	0.030345	0.0040617	-0.10789	0.40615	0.0065355	-0.078136	0.29261	0.10118	0.1209	0.070984
A_30_P01018652	N/A	lincRNA:chr5:30550467-30559008 reverse strand	-0.592702	0.575023	0.698139	-0.0813645	0.945163	0.19646	0.013396	-0.013396	0.072729	0.19972	0.29876	-0.03915	0.32222	0.049498	-0.16808	-0.092075	-0.042511	-0.031045	-0.10265	-0.51776	0.072829
A_30_P01018653	N/A	lincRNA:chr5:26323150-26357875 forward strand	0.956791	0.375619	0.521015	0.196445	1.14587	0.29451	0.60703	0.44116	0.60891	0.43109	0.53252	0.4905	0.37386	-0.89677	-1.2189	-0.29451	-0.58761	-0.41996	-0.53315	-0.60912	-0.64978
A_30_P01018654	N/A	lincRNA:chr13:41337973-41379821 reverse strand	0.209239	0.841185	0.89593	0.0519917	1.0367	-0.012604	0.012604	0.20755	0.1788	0.33163	0.27443	-0.017512	0.10897	-0.46451	-0.30873	-0.48815	-0.33849	-0.67244	-0.85706	0.11894	0.018647
A_30_P01018656	N/A	lincRNA:chr17:22420025-22457650 forward strand	0.200846	0.847455	0.900228	0.00783125	1.00544	0.38181	0.2697	0.3137	0.39754	0.18231	0.53335	0.063618	0.29875	-0.17294	-0.19418	-0.063618	-0.11814	-0.1147	-0.14139	-0.19229	-0.069173
A_30_P01018657	N/A	lincRNA:chr4:138653689-138688814 forward strand	2.48461	0.0475074	0.142438	0.184807	1.13666	0.33773	-0.039021	0.21751	0.0049853	0.57307	0.79272	0.16633	0.27673	-0.052401	-0.1594	-0.24904	-0.27367	-0.015369	-0.0049853	0.146	-0.12093
A_30_P01018660	N/A	lincRNA:chr7:118248833-118267766 reverse strand	1.31942	0.235139	0.377823	0.0814835	1.05811	-0.12521	0.07022	-0.098714	0.013288	0.018389	-0.13559	-0.013288	0.16632	0.083624	-0.18553	-0.064682	-0.095335	0.0137	-0.046161	0.014446	0.082026
A_30_P01018662	N/A	lincRNA:chr17:17481706-17482457 reverse strand	-1.30887	0.23847	0.381456	-0.0889252	0.940223	0.20657	-0.099561	0.097404	0.23307	0.21971	0.31	0.13863	0.22218	-0.12158	-0.20363	-0.085083	0.085083	-0.16109	-0.23808	-0.092421	-0.18932
A_30_P01018664	N/A	lincRNA:chr3:35782698-35789932 reverse strand	-4.21549	0.00558905	0.0659918	-0.279494	0.82388	0.12473	-0.13631	-0.0071638	-0.041144	0.55113	-0.011497	0.46218	-0.10313	0.12094	0.13073	0.17707	0.18141	0.0071638	-0.062639	-0.16282	-0.28953
A_30_P01018665	N/A	lincRNA:chr13:34693404-34717987 reverse strand	0.858387	0.423638	0.565939	0.208053	1.15513	-0.55207	-0.23859	-0.26108	-0.20163	-0.42084	-0.59276	-0.36271	-0.62292	0.59898	0.20163	0.36743	0.51872	0.75125	0.28566	0.26416	1.2179
A_30_P01018666	N/A	lincRNA:chr3:146629425-146649125 forward strand	1.31134	0.237686	0.380595	0.244854	1.18497	0.42077	-0.83017	-0.056391	-0.24559	-0.018169	0.018169	-0.23521	-0.37502	0.1223	-0.23625	0.075404	0.28289	0.30002	-0.11657	0.4632	0.57711
A_30_P01018668	N/A	lincRNA:chr11:119794849-119803349 reverse strand	2.07907	0.082841	0.194407	0.293743	1.22582	-0.011651	0.071036	-0.65727	-0.021567	-0.015408	0.36227	-0.11923	0.35835	0.011651	-0.1326	0.19068	-0.11281	-0.067538	0.35412	0.36672	0.47859
A_30_P01018673	N/A	lincRNA:chr2:80338640-80339980 reverse strand	-0.445203	0.671785	0.774915	-0.0666475	0.954854	0.093142	0.49679	0.43355	0.52409	0.18596	0.073749	0.12515	0.31443	-0.32663	-0.073749	-0.083361	-0.59845	-0.54014	-0.29983	-0.37315	-0.13566
A_30_P01018676	N/A	lincRNA:chr8:26869173-26869823 reverse strand	2.65626	0.0377121	0.127187	1.20462	2.30477	-2.0898	-0.28733	-0.84525	-0.89666	0.50606	-1.4058	-1.522	0.28733	0.56329	0.6747	-0.71133	-0.58923	1.1773	0.46221	1.7036	1.4128
A_30_P01018679	N/A	lincRNA:chr14:73729977-73751877 reverse strand	-2.63389	0.0388567	0.129022	-0.314255	0.804266	-1.1182	0.12452	-0.31954	-0.69246	-0.41421	-1.0175	-0.85631	0.21514	0.44403	0.41011	-0.0055385	0.41188	0.12249	0.0091629	-0.13373	0.0055385
A_30_P01018681	N/A	lincRNA:chr5:125861675-125880125 forward strand	0.42928	0.682706	0.783508	0.0519542	1.03667	-0.072475	-0.47335	-0.18952	-0.37311	0.2822	0.40204	-0.31561	-0.036005	-0.043945	0.036005	0.14616	0.059113	0.16117	-0.23687	0.25998	0.22087
A_30_P01018682	N/A	lincRNA:chr18:54122285-54122917 forward strand	0.314123	0.764063	0.843015	0.152013	1.11112	0.19975	-0.23237	-0.040741	0.20202	-0.458	0.049819	0.22293	-0.31961	0.096368	0.010549	0.28062	-0.21805	-0.29112	-0.50099	1.5802	-0.010549
A_30_P01018685	N/A	lincRNA:chr2:156654675-156665430 reverse strand	-2.33559	0.0581941	0.159515	-0.190683	0.876191	0.68086	0.09407	0.32595	0.5425	0.68941	0.86068	0.48228	0.55592	-0.28828	-0.3793	-0.33179	-0.09407	-0.52689	-0.56051	-0.32508	-0.44369
A_30_P01018686	N/A	lincRNA:chr17:39980973-39981876 reverse strand	-4.61367	0.00363943	0.0616959	-0.310819	0.806184	-0.050014	0.11068	0.13465	0.25855	-0.30974	-0.0051236	-0.24451	-0.19661	0.078575	0.16294	0.23947	0.27442	-0.081886	-0.20287	0.0051236	-0.20824
A_30_P01018687	N/A	lincRNA:chr1:161969026-162001640 forward strand	-1.52104	0.179068	0.315109	-0.350112	0.784523	-0.0029216	0.0029216	-0.075623	-0.014215	-0.057498	-0.0051703	-0.011237	-0.064764	0.25289	0.89989	0.33051	0.37524	0.47813	0.27538	-0.3476	0.05217
A_30_P01018688	N/A	lincRNA:chr5:111538420-111540142 forward strand	-1.4277	0.203291	0.342952	-0.478808	0.71757	-0.39811	-0.29716	-0.65372	0.13253	-0.040262	-0.32178	-0.66637	-0.55438	0.040262	0.94255	0.75193	0.74827	0.17514	0.82957	0.047961	-0.48489
A_30_P01018691	N/A	lincRNA:chr3:95443575-95462543 forward strand	0.0566422	0.956669	0.972688	0.00934502	1.0065	-0.5521	-0.48032	-0.25999	-0.216	-0.43006	-1.1242	-0.73486	-1.0468	0.36997	0.38784	0.57701	0.54886	0.83499	0.216	0.22003	0.65004
A_30_P01018692	N/A	lincRNA:chr11:18479852-18485704 reverse strand	0.874779	0.415333	0.558517	0.271632	1.20717	-0.19769	0.67169	-0.073257	0.039684	-0.64391	0.4254	-0.34791	0.55029	0.37918	-0.7414	-0.039684	-0.22115	-0.35128	0.042664	0.65116	0.12093
A_30_P01018693	N/A	lincRNA:chr12:76765238-76765739 reverse strand	-1.50279	0.183581	0.320271	-0.781115	0.581917	0.7557	0.38058	1.0629	0.88556	-0.39228	1.5222	0.56884	0.83063	-0.39741	-0.72451	-0.31152	0.11961	-0.11961	-1.2478	-2.4065	-0.66438
A_30_P01018701	N/A	lincRNA:chr9:32156266-32169196 forward strand	-1.90813	0.10498	0.223157	-0.26125	0.834365	0.83572	0.8015	0.78002	0.7825	0.54394	1.0665	0.26581	0.79073	-0.71916	-0.26581	-0.60609	-0.75182	-0.73339	-0.73503	-1.0736	-0.84586
A_30_P01018706	N/A	lincRNA:chr18:32389816-32394927 forward strand	2.82942	0.0299807	0.113976	0.451802	1.36775	-0.0014	-0.52924	-0.085081	-1.0287	-0.7719	-0.23553	-0.047292	-0.8448	0.0014	0.073652	0.30501	0.16875	0.57431	0.26371	0.54627	0.97173
A_30_P01018708	N/A	lincRNA:chr5:75389503-75396250 reverse strand	0.167162	0.872734	0.917076	0.0119348	1.00831	-0.063789	-0.23955	-0.30516	-0.39859	-0.28551	-0.24691	-0.27699	-0.52331	0.24563	0.23135	0.22512	0.2009	0.1858	0.063789	0.37977	0.32138
A_30_P01018710	N/A	lincRNA:chr11:112898724-113062945 reverse strand	-0.211536	0.839471	0.89475	-0.0841425	0.943345	-0.78712	0.10535	-0.1097	-0.10535	-2.0587	-1.1797	-1.9779	-1.7681	0.40162	0.26254	1.0608	0.48077	0.41403	0.6434	-0.45637	1.2681
A_30_P01018711	N/A	lincRNA:chr6:90915489-90940052 forward strand	0.290972	0.780869	0.854659	0.175907	1.12967	-0.031969	-0.18321	0.48303	1.1399	0.3645	0.30327	0.068074	-0.018071	-0.18172	-0.3766	-0.70382	0.086231	0.018071	-0.96932	1.4754	-0.99643
A_30_P01018713	N/A	lincRNA:chr14:79725080-79725434 reverse strand	-3.14619	0.0199108	0.0947906	-1.26425	0.416316	0.07123	-0.045011	0.25193	0.34137	0.72952	0.65231	0.75047	0.13459	-0.96804	0.045011	-0.18642	-0.53789	-1.8231	-0.77714	-1.7053	-2.3988
A_30_P01018714	N/A	lincRNA:chr1:108664564-108665243 reverse strand	2.58996	0.0412142	0.132536	0.167855	1.12339	0.23609	-0.019167	-0.032675	0.1927	0.11329	0.3669	-0.043825	0.083568	-0.065306	-0.23896	-0.19173	-0.18082	0.028744	-0.15214	0.019167	0.098834
A_30_P01018715	N/A	lincRNA:chr8:48480224-48480698 reverse strand	-1.81267	0.119831	0.242895	-0.286275	0.820017	-0.23567	0.53702	0.020941	0.36128	-0.070288	-0.020941	-0.24471	-0.11081	0.21163	0.34571	0.16269	0.19313	-0.20423	0.38805	-0.12295	-0.29281
A_30_P01018718	N/A	lincRNA:chr14:65431652-65437902 reverse strand	2.99011	0.0243169	0.103844	0.374251	1.29617	-0.05927	-0.0086615	-0.31599	-0.35547	-0.33758	0.024411	-0.35906	-0.073903	0.0086615	0.081075	-0.028496	0.041525	0.52352	0.031049	0.52354	0.52166
A_30_P01018719	N/A	lincRNA:chr3:34003359-34537330 forward strand	-4.11277	0.00626686	0.0673951	-0.44849	0.732809	0.23807	0.64901	0.50988	0.48729	0.39346	0.40616	-0.062292	-0.051481	0.28453	0.050932	-0.050932	-0.059329	-0.28108	-0.26098	-0.45508	-0.57162
A_30_P01018721	N/A	lincRNA:chr3:95502970-95503399 reverse strand	-2.09452	0.0810896	0.191895	-0.325143	0.79822	0.89237	0.62583	0.46059	0.73558	1.062	0.96844	0.56127	0.92088	-0.46059	-0.51455	-0.75365	-0.62349	-0.63719	-0.74416	-1.2681	-1.0034
A_30_P01018722	N/A	lincRNA:chr6:47595238-47601893 forward strand	2.44	0.0504714	0.147443	0.28239	1.21621	0.24454	-0.071485	0.22204	0.046547	-0.014875	0.3265	0.16378	0.023479	-0.14777	-0.35593	-0.34178	-0.27618	0.00012779	-0.25454	0.26244	-0.00012779
A_30_P01018724	N/A	lincRNA:chr18:57124435-57134910 reverse strand	-1.94162	0.100217	0.217092	-0.177814	0.884041	0.12442	0.61664	0.45282	0.47983	-0.08662	0.036678	-0.090948	-0.056669	0.045789	-0.079904	0.25271	0.011329	-0.088724	-0.094149	-0.28713	-0.011329
A_30_P01018726	N/A	lincRNA:chr10:6497224-6497863 reverse strand	1.90132	0.105975	0.224381	0.272427	1.20784	-0.50131	-0.34432	-0.84012	-0.64275	-0.86017	-0.88362	-0.08638	-0.55747	0.42178	0.6249	0.39659	0.08638	0.42164	0.71057	0.85524	0.63191
A_30_P01018730	N/A	lincRNA:chr14:78214602-78225827 forward strand	0.379616	0.717304	0.809412	0.0768	1.05468	0.45451	0.08547	0.366	0.20099	0.2099	0.25423	0.30478	0.30604	-0.18891	-0.86388	-0.48411	-0.44652	-0.08547	-0.48694	-0.31981	-0.784
A_30_P01018731	N/A	lincRNA:chr2:32950586-32984936 reverse strand	-0.218596	0.83421	0.891286	-0.0508135	0.965392	0.064761	0.079549	-0.11161	-0.022755	-0.28983	0.075929	0.38197	-0.076167	-0.032433	0.11603	-0.092051	-0.36948	0.13919	0.022755	-0.7672	0.024067
A_30_P01018734	N/A	lincRNA:chr6:86477309-86537554 reverse strand	-1.70485	0.139106	0.267463	-0.495615	0.709259	0.42044	-0.18167	0.30757	0.15694	-0.27777	0.25908	0.54597	0.73919	-0.58159	0.060497	0.17578	-0.082123	-0.36698	-0.060497	-0.87112	-1.1113
A_30_P01018735	N/A	lincRNA:chr7:134643558-134644056 forward strand	-1.55431	0.171107	0.305773	-0.290526	0.817604	-0.72655	-0.1839	-0.0085578	-0.40542	-1.2079	-1.5343	-0.22907	-0.5688	0.14814	0.52518	0.93485	0.49388	0.273	0.46671	0.0085578	0.19168
A_30_P01018738	N/A	lincRNA:chr4:73870498-73881323 forward strand	3.39679	0.0145533	0.0842534	0.77119	1.70668	0.067488	-0.37907	-0.0066466	-0.29037	-0.22291	-0.1782	-0.3253	-0.25755	0.0066466	-0.1028	0.18953	0.021332	0.82373	0.21363	1.2714	0.89071
A_30_P01018740	N/A	lincRNA:chr3:151746091-151753763 reverse strand	3.35764	0.0152742	0.0860114	0.451705	1.36766	0.12663	-0.39877	-0.29775	-0.21641	-0.28084	0.49352	-0.062982	0.21412	-0.22964	-0.24935	-0.03421	0.068231	0.44409	0.03421	0.54397	0.33958
A_30_P01018743	N/A	lincRNA:chr2:67411703-67412293 forward strand	-1.25421	0.256415	0.400668	-0.417402	0.748772	-0.28935	0.39349	-0.39013	0.25332	0.097933	-0.039537	0.072025	-0.15554	0.56602	-0.049681	-0.0018265	0.0018265	0.28663	0.1397	-0.95736	-0.62224
A_30_P01018744	N/A	lincRNA:chr18:63455560-63548085 forward strand	0.498405	0.635939	0.747615	0.069686	1.04949	0.15403	0.15269	0.18026	-0.041383	0.53628	0.59379	0.37434	-0.045075	0.041383	-0.31238	-0.19329	-0.44712	-0.057513	-0.29656	0.05524	-0.33383
A_30_P01018748	N/A	lincRNA:chr3:9635102-9661327 reverse strand	1.73452	0.133518	0.260217	0.357857	1.28152	0.11384	-0.029813	0.03793	-0.57937	-0.31015	-1.1082	0.13767	-0.80092	0.075288	-0.1965	-0.087581	0.029813	0.1535	-0.10435	0.37838	0.82492
A_30_P01018750	N/A	lincRNA:chr10:121498271-121512171 reverse strand	-0.934721	0.386007	0.530892	-0.110811	0.926067	0.058892	-0.26751	-0.21597	0.0013764	0.22639	0.049226	-0.037718	-0.17566	0.15548	-0.19429	0.01012	0.2853	0.099211	-0.0013764	-0.14904	-0.13543
A_30_P01018752	N/A	lincRNA:chr4:11899775-11931875 reverse strand	-0.0143675	0.989003	0.993783	-0.002805	0.998058	0.59545	0.25481	0.15334	0.49649	0.87212	0.6127	0.50698	0.3448	-0.45284	-0.71335	-0.38338	-0.16107	-0.15334	-0.46291	-0.86451	-0.2411
A_30_P01018755	N/A	lincRNA:chr5:31856417-31916414 forward strand	-0.848237	0.428842	0.570557	-0.05579	0.962067	0.088133	0.013876	0.066047	0.15638	0.18563	0.19285	-0.13794	0.011274	-0.11187	-0.092973	0.14713	-0.019802	-0.011274	-0.079289	-0.058532	-0.15158
A_30_P01018756	N/A	lincRNA:chr14:65433420-65434061 reverse strand	-1.52577	0.177914	0.313751	-0.478925	0.717512	0.26974	-0.11242	0.41587	0.099878	0.15236	0.12382	0.18292	0.098459	-0.098459	-0.40328	0.54967	-0.6746	-0.17733	-0.91722	-0.87562	-0.5722
A_30_P01018760	N/A	lincRNA:chr15:79764481-79809909 reverse strand	0.70682	0.506187	0.638927	0.126597	1.09172	-0.63514	-1.4851	-1.243	-1.3839	-0.70492	-0.49679	-1.0599	-1.1332	0.82679	0.80431	0.8608	1.0279	1.1056	0.49679	1.2032	1.2206
A_30_P01018761	N/A	lincRNA:chr2:175432867-175469471 reverse strand	-3.5	0.0128264	0.0807644	-1.29168	0.408474	0.046297	0.18989	-0.15816	-0.036678	0.072924	-0.23584	0.036678	-0.30008	-0.074866	0.89837	0.71126	0.63123	-0.81707	0.039027	-0.7935	-1.4292
A_30_P01018763	N/A	lincRNA:chr16:59556175-59603176 reverse strand	1.21572	0.269751	0.414958	0.173186	1.12755	-0.41772	0.46781	-0.055978	-0.061296	-0.24694	-0.6744	-0.0488	-0.21076	0.093837	0.25607	0.14145	-0.32901	0.0488	0.23398	0.21768	0.35463
A_30_P01018764	N/A	lincRNA:chrX:90997595-91009570 forward strand	3.51276	0.012629	0.0803121	0.608786	1.52498	-0.060995	-0.50604	-0.024592	-0.42967	0.12512	0.59943	-0.31679	-0.31587	0.024592	-0.21317	-0.049005	0.30118	0.52458	0.28721	0.87973	0.80722
A_30_P01018765	N/A	lincRNA:chr9:75316023-75344401 reverse strand	-2.51797	0.0454114	0.139278	-0.331783	0.794554	0.82314	-0.083313	0.34809	0.5846	0.77995	1.1936	0.71242	0.70857	-0.14195	-0.44835	-0.25412	0.083313	-0.54973	-0.57817	-0.31729	-0.64305
A_30_P01018770	N/A	lincRNA:chr18:24239025-24246898 forward strand	2.79373	0.0314224	0.116349	0.280689	1.21477	-0.052559	-0.149	0.030423	-0.19301	-0.088957	-0.22327	-0.2996	-0.026832	0.088293	0.026832	0.11375	-0.15944	0.42386	0.08164	0.2774	0.40929
A_30_P01018771	N/A	lincRNA:chr13:48620882-48643532 reverse strand	-0.936098	0.385352	0.530154	-0.17157	0.887876	-0.21442	-0.029279	0.006506	-0.14147	-0.26019	-0.35618	-0.28866	-0.006506	0.21422	0.2296	0.56013	0.55517	0.50777	0.42938	-0.16716	0.10285
A_30_P01018774	N/A	lincRNA:chr2:31001736-31006911 reverse strand	-1.17842	0.283241	0.428968	-0.33586	0.792312	-0.29464	0.49536	-0.26058	-0.07261	-1.3324	-0.34871	-0.003644	-0.31331	0.27929	0.39025	0.6459	0.003644	0.3555	0.080094	-0.74175	0.2818
A_30_P01018779	N/A	lincRNA:chr2:174787150-174866550 reverse strand	-2.71235	0.0349968	0.122549	-0.538758	0.688363	0.40411	0.095368	0.23325	0.26051	0.56362	0.49647	0.14536	0.40825	-0.31703	-0.41544	-0.24979	-0.095368	-0.90376	-0.36202	-0.70998	-1.2569
A_30_P01018781	N/A	lincRNA:chr6:116092274-116144199 forward strand	0.565772	0.592062	0.712196	0.065489	1.04644	0.53552	-0.085423	0.069963	0.1265	0.34338	0.50035	0.17674	0.59903	-0.22148	-0.34546	-0.33922	-0.051732	-0.099218	-0.28998	0.051732	-0.35847
A_30_P01018785	N/A	lincRNA:chr5:125078875-125098525 reverse strand	1.01804	0.347938	0.495464	0.262727	1.19974	0.11317	0.13745	0.28583	0.43989	0.4583	0.53558	0.14544	0.16013	-0.76324	-1.0685	-0.51483	-0.11317	-0.15805	-0.82127	-0.13049	-0.29902
A_30_P01018786	N/A	lincRNA:chr3:90425270-90435820 forward strand	-0.344562	0.74218	0.826297	-0.0632688	0.957093	0.1332	0.37727	0.13636	0.16333	0.072706	0.2386	0.12759	0.18997	-0.64004	-0.072706	-0.094279	-0.44016	-0.27753	-0.22144	-0.2648	-0.73649
A_30_P01018790	N/A	lincRNA:chr4:155585650-155608700 forward strand	0.395337	0.706267	0.801212	0.0810063	1.05776	0.53206	0.21595	0.095845	0.16755	0.53738	0.2932	-0.24825	-0.033901	-0.091484	-0.21693	-0.37425	-0.27136	0.033901	-0.59154	-0.3585	0.28614
A_30_P01018791	N/A	lincRNA:chr6:112552041-112560067 reverse strand	1.47316	0.191136	0.328816	0.523333	1.43727	0.070961	-0.51091	0.28682	-0.36416	0.15053	0.58879	0.34013	0.030203	-0.030203	-0.52059	-1.357	-0.44662	0.18835	-0.61386	-0.2166	0.38103
A_30_P01018797	N/A	lincRNA:chr15:38205154-38206196 forward strand	-1.82695	0.117483	0.239671	-0.385877	0.765313	-0.86367	1.0933	0.16249	-0.75298	0.62447	-0.24422	-0.3437	-0.72087	0.63294	0.35731	0.26989	0.19043	-0.16249	0.53793	-0.21569	-0.25269
A_30_P01018799	N/A	lincRNA:chr15:86035939-86042539 forward strand	2.93553	0.0260986	0.106709	0.5382	1.45216	0.31005	0.12089	-0.57099	-0.12089	0.34061	0.62393	0.13806	0.54331	-0.43256	-0.7841	-0.40096	-0.56956	0.22156	-0.25526	0.31451	-0.31519
A_30_P01018800	N/A	lincRNA:chr5:112220574-112234709 forward strand	0.0987156	0.924579	0.950999	0.0106033	1.00738	0.079649	0.53021	0.27048	0.45177	-0.033686	0.12864	-0.12172	0.34704	-0.21268	-0.11938	0.038523	-0.35087	-0.22227	0.033686	-0.12673	-0.28668
A_30_P01018802	N/A	lincRNA:chr16:43623581-43642715 forward strand	1.46571	0.193082	0.330966	0.138295	1.1006	-0.52382	-0.15272	-0.34767	-0.14365	-0.29152	-0.31915	-0.31345	-0.29014	0.28868	0.18848	0.28166	0.30672	0.42349	0.14365	0.50877	0.54281
A_30_P01018803	N/A	lincRNA:chr13:74743335-74754728 reverse strand	-1.71089	0.13795	0.265867	-0.224454	0.855919	0.18522	0.074057	-0.37301	-0.10973	-0.36203	-0.16514	0.031348	0.30561	0.068095	0.17279	0.018662	-0.09502	-0.23444	0.0048747	-0.0048747	-0.49885
A_30_P01018804	N/A	lincRNA:chr3:38320928-38341869 forward strand	-0.0109429	0.991624	0.995439	-0.00203097	0.998593	0.13595	-0.018664	-0.019422	0.21003	0.30619	0.76839	0.34383	0.0031061	-0.54139	0.27694	-0.0031061	-0.19912	-0.14585	-0.2238	0.08494	-0.19009
A_30_P01018805	N/A	lincRNA:chr2:176908707-176991202 reverse strand	-3.40008	0.0144946	0.0842105	-1.80645	0.285893	0.10739	0.24772	0.19853	0.41341	0.19379	0.15737	0.6184	0.5366	-0.33827	-0.23202	-0.41471	-0.10739	-1.6944	-0.7624	-2.9602	-2.9012
A_30_P01018807	N/A	lincRNA:chr6:67155508-67216941 reverse strand	2.39162	0.0539068	0.152909	0.244255	1.18448	-0.092909	-0.33152	-0.32934	-0.54952	-0.11363	-0.21713	-0.39836	-0.25799	0.22798	0.092909	0.16852	0.17822	0.50509	0.11696	0.52538	0.49722
A_30_P01018810	N/A	lincRNA:chr2:119412770-119435110 reverse strand	-3.05348	0.0224117	0.0998439	-0.429168	0.74269	0.08664	0.46016	0.26277	0.28135	0.23276	0.13993	0.26688	0.33984	-0.39589	-0.6943	-0.57713	-0.08664	-0.76305	-0.8139	-0.96112	-0.93256
A_30_P01018813	N/A	lincRNA:chr17:88993214-89025839 forward strand	-0.252227	0.809284	0.874134	-0.052653	0.964162	0.15994	-0.075032	-0.39042	0.44559	0.65803	0.2258	0.33093	-0.020053	0.27447	-0.16124	0.020052	-0.53254	-0.23218	-0.44085	0.13204	-0.06888
A_30_P01018815	N/A	lincRNA:chr3:108763862-108772151 forward strand	-0.70943	0.504679	0.637758	-0.171246	0.888076	0.45661	0.4549	0.073945	0.4012	-0.12071	0.042538	0.18013	0.0987	-0.19089	-0.45393	-0.087398	-0.11927	-0.65441	-0.0014181	0.0014181	-0.88206
A_30_P01018817	N/A	lincRNA:chr1:182808654-182815659 reverse strand	-0.692143	0.514726	0.645937	-0.082654	0.944319	-0.29944	0.28156	0.014076	0.20651	0.11873	0.83284	-0.24573	0.053237	-0.11289	-0.20032	0.021243	-0.014076	-0.47021	-0.1352	0.019654	-0.050903
A_30_P01018822	N/A	lincRNA:chr13:23517278-23523756 forward strand	0.697966	0.511327	0.643332	0.0663342	1.04705	0.020468	0.018698	-0.2051	0.0038974	-0.025	0.19709	-0.011679	0.51237	0.074135	-0.053651	-0.2621	-0.086335	-0.19726	0.029213	-0.0038974	0.10933
A_30_P01018823	N/A	lincRNA:chr7:30645026-30667034 reverse strand	1.81908	0.118772	0.241444	0.321597	1.24971	0.50227	0.51443	0.53877	0.4524	0.085363	1.496	0.28373	0.86914	-0.89614	-0.8707	-0.34088	-0.55009	-0.085363	-0.41285	-0.24649	-0.62672
A_30_P01018824	N/A	lincRNA:chr1:175705225-175717250 reverse strand	-1.69189	0.141615	0.270761	-0.404423	0.755538	-0.033084	0.34284	0.10069	0.046356	0.021298	-0.0035763	0.073392	0.22766	-0.46474	0.23358	0.0035763	-0.21297	-0.67089	-0.090727	-0.34964	-0.94699
A_30_P01018826	N/A	lincRNA:chr13:41337973-41379821 reverse strand	0.701005	0.509559	0.641815	0.0632125	1.04479	0.64594	0.14636	0.42714	0.66275	1.4358	1.3559	0.74466	0.87015	-0.26352	-0.41518	-0.50328	-0.14636	-0.23911	-0.37788	-0.1733	-0.2852
A_30_P01018827	N/A	lincRNA:chr12:70637975-70638314 reverse strand	2.47879	0.047884	0.143126	0.177269	1.13074	0.076795	-0.098704	0.0045142	0.037066	0.19027	0.1154	-0.10618	0.076477	-0.06307	-0.31327	-0.076025	-0.12403	-0.0045142	-0.044679	0.15008	0.031794
A_30_P01018831	N/A	lincRNA:chr4:3746573-3746891 forward strand	-1.26121	0.254051	0.397869	-0.354785	0.781986	0.51411	0.50406	0.20371	0.90242	0.62697	0.78874	0.3325	0.34974	-0.63495	-0.78136	-0.20371	-0.31118	-0.3209	-1.4033	-0.54684	-1.0793
A_30_P01018833	N/A	lincRNA:chr13:28551902-28975446 reverse strand	-1.89271	0.107248	0.226084	-0.42697	0.743822	0.17683	-0.041261	0.12989	0.47075	0.87908	0.65328	0.50005	0.12325	0.041261	-0.19598	-0.25655	-0.11688	-0.39542	-0.08662	-1.1101	-0.64389
A_30_P01018836	N/A	lincRNA:chr10:41368681-41393645 reverse strand	0.474039	0.652231	0.759944	0.20348	1.15147	-0.85119	-1.0569	-0.24162	-1.3201	-1.7578	-0.89683	-1.2366	-0.33957	1.131	0.87461	1.2833	0.54512	1.9161	1.729	0.24162	0.76123
A_30_P01018837	N/A	lincRNA:chr18:47327300-47333819 reverse strand	2.62449	0.0393489	0.129765	0.439035	1.3557	-0.31471	-0.45402	0.07375	0.096868	-0.59115	0.43762	-0.53491	-0.014129	0.024548	-0.42132	-0.22656	-0.1877	0.014129	0.25525	0.050439	0.62529
A_30_P01018844	N/A	lincRNA:chr14:78214602-78225827 reverse strand	-4.82494	0.0029253	0.0605532	-0.305953	0.808908	0.75891	0.91516	0.77212	0.84285	0.6528	0.94496	1.1747	0.63836	-0.69003	-0.63836	-0.67916	-0.66436	-1.0476	-0.79392	-0.9867	-1.0675
A_30_P01018845	N/A	lincRNA:chr6:47595238-47601893 forward strand	-0.263542	0.80095	0.868155	-0.0357108	0.975551	0.21632	0.59891	0.31376	0.18976	0.19448	-0.022423	0.36533	0.085567	0.022423	-0.33556	-0.24259	-0.49351	-0.17296	-0.15654	-0.36468	-0.4979
A_30_P01018847	N/A	lincRNA:chr10:5950116-5958250 reverse strand	2.76959	0.0324402	0.118271	0.363169	1.28625	-0.10065	-0.22706	-0.35153	-0.14326	-0.28248	-0.24125	-0.41267	0.028377	0.14811	0.27995	-0.028377	0.18539	0.69196	0.20036	0.67165	0.47378
A_30_P01018850	N/A	lincRNA:chr3:145313275-145315057 forward strand	-4.53436	0.00395684	0.062097	-1.10776	0.464015	0.021762	0.083053	-0.3078	-0.021762	-0.16766	0.071477	-0.2656	0.65026	0.18742	0.52195	0.55361	0.57657	-0.33803	-0.19402	-1.1349	-0.92453
A_30_P01018853	N/A	lincRNA:chr4:44197185-44197997 reverse strand	1.92252	0.102906	0.220683	0.426632	1.34409	-0.2065	-0.040794	-0.012867	-0.45579	-0.41768	0.095075	0.021906	0.53157	-0.20441	-0.19422	0.063894	0.012867	0.45345	-0.11224	0.16831	0.87514
A_30_P01018858	N/A	lincRNA:chr4:3149375-3169700 reverse strand	-0.343043	0.743266	0.827157	-0.067295	0.954426	0.66961	0.26748	0.52945	0.41979	0.37762	0.82664	0.37197	0.56588	-0.4977	-0.57371	-0.85657	-0.33421	-0.26748	-0.51575	-0.70774	-1.0404
A_30_P01018859	N/A	lincRNA:chr2:67411703-67412293 forward strand	-1.8331	0.116486	0.238342	-0.617673	0.651721	-0.45859	-0.0032895	-0.42334	0.0032895	-0.15448	-0.63815	0.25491	0.2035	0.4704	0.24726	-0.059579	0.27176	0.072819	0.14625	-1.2242	-0.53572
A_30_P01018860	N/A	lincRNA:chr8:59994074-60002058 reverse strand	-1.06918	0.326102	0.473143	-0.275912	0.825928	-0.019789	-0.84738	-0.25578	-0.25823	-1.3327	0.019789	-0.43038	-0.2845	0.79105	0.36516	0.60863	0.80058	0.64798	0.50965	-0.33902	0.64316
A_30_P01018861	N/A	lincRNA:chr2:152172745-152184745 reverse strand	3.60487	0.0113002	0.0775134	0.359047	1.28258	-0.090261	-0.22138	-0.10616	-0.19514	0.23378	0.13983	-0.092402	0.23112	-0.056256	-0.029106	0.029106	-0.12698	0.33341	0.049992	0.37475	0.4948
A_30_P01018862	N/A	lincRNA:chr8:13537677-13547026 reverse strand	-0.60927	0.564687	0.689233	-0.123291	0.918091	0.021802	0.078408	-0.040868	0.1514	0.13823	0.042784	-0.44082	-0.47024	0.44407	-0.39024	-0.038946	0.26579	-0.021802	-0.28964	0.12517	-0.026217
A_30_P01018863	N/A	lincRNA:chr18:75518299-75524782 reverse strand	-0.707229	0.505951	0.638722	-0.208674	0.865332	-0.065745	0.16034	-0.098678	0.3059	0.2099	0.022046	0.13325	0.24941	-0.2665	-0.44248	-0.036692	-0.002177	-0.88017	-0.86197	0.002177	0.15742
A_30_P01018867	N/A	lincRNA:chr8:57977383-57985712 forward strand	0.999176	0.356285	0.503607	0.227506	1.17081	0.73869	0.60037	0.85334	0.50719	0.5148	0.95857	-0.074973	0.29312	-0.62152	-0.199	-0.3235	-0.75963	-0.14233	-0.78908	0.074973	-0.13719
A_30_P01018872	N/A	lincRNA:chr1:107866276-107887102 reverse strand	-2.46862	0.0485488	0.144238	-1.24445	0.422069	0.14809	-0.48184	-0.79412	-0.54157	-0.14809	-0.84849	-0.48442	-0.78664	1.9054	2.1415	2.5304	2.1219	1.3108	2.0566	-0.20921	0.56321
A_30_P01018875	N/A	lincRNA:chr2:158169020-158191295 reverse strand	3.59616	0.0114191	0.0775864	0.35881	1.28237	-0.63084	-1.0472	-0.91312	0.089235	-0.62636	-0.63873	-0.86836	-0.88568	-0.063616	0.29007	0.063616	0.13156	0.51783	0.27828	0.4665	0.59426
A_30_P01018878	N/A	lincRNA:chr8:71938275-72113375 forward strand	-5.14701	0.00212145	0.0579608	-0.871865	0.54644	-0.039329	0.33731	-0.69023	0.7013	-0.31349	-0.96989	-0.38197	0.4867	0.84378	0.4462	0.64614	0.51279	-0.35888	-0.10169	-0.61731	0.039329
A_30_P01018881	N/A	lincRNA:chr17:46972160-46997919 reverse strand	-1.53143	0.176546	0.311996	-0.41169	0.751742	-0.63749	-0.048348	-0.54981	-0.35157	-0.24408	-0.13279	-0.5397	-0.053033	0.44656	0.91224	1.2299	0.9464	0.67068	0.97657	0.048348	0.19274
A_30_P01018884	N/A	lincRNA:chr7:137669440-137672712 forward strand	3.16555	0.0194278	0.094016	1.55207	2.93239	-0.5206	-1.7292	-1.1102	-1.0036	1.1884	-0.58095	-0.23039	1.1164	-0.44759	0.6905	-1.3814	0.23039	1.1654	1.1461	1.9052	1.0835
A_30_P01018886	N/A	lincRNA:chr7:134779841-134840591 forward strand	1.88709	0.108087	0.227209	0.341253	1.26686	0.35746	-0.01309	-0.065149	0.01309	0.10128	0.22789	-0.16422	0.31875	0.073064	-0.30671	-0.5804	-0.035019	-0.060386	0.30088	0.32425	-0.048798
A_30_P01018887	N/A	lincRNA:chr4:126009815-126015875 forward strand	-3.49589	0.0128907	0.0809686	-0.687808	0.620797	0.046335	0.37624	0.21404	0.41725	-0.13052	-0.12958	0.14053	-0.20022	-0.046335	0.15213	0.054494	0.37578	-0.56427	-0.057411	-0.83092	-0.76256
A_30_P01018888	N/A	lincRNA:chr6:129151512-129208737 reverse strand	-1.32603	0.233073	0.375437	-0.377254	0.769902	0.19925	0.8588	-0.014775	0.30495	0.84978	0.4368	0.14255	0.35284	-0.40444	0.014775	-0.1263	-0.85726	-0.32564	-0.4047	-0.9766	-1.1753
A_30_P01018891	N/A	lincRNA:chr10:94900849-94928059 reverse strand	-0.447147	0.670458	0.773887	-0.0319755	0.97808	0.19591	0.152	0.060925	0.058914	0.28216	0.2655	0.042586	0.51278	-0.042586	-0.16809	-0.20222	-0.061843	-0.10608	-0.32753	-0.063271	-0.10576
A_30_P01018898	N/A	lincRNA:chr15:10367307-10370076 reverse strand	0.422448	0.687418	0.786994	0.0516628	1.03646	0.31266	0.089739	0.32466	0.43388	0.58689	0.91838	0.39023	0.4523	-0.47986	-0.37658	-0.31162	-0.12442	-0.089739	-0.4629	-0.12046	-0.41273
A_30_P01018904	N/A	lincRNA:chr8:124697835-124699013 forward strand	-3.13433	0.020213	0.0953773	-0.126683	0.915935	0.48941	0.18146	0.29426	0.51944	0.849	0.71207	0.5104	0.55948	-0.25859	-0.27811	-0.18146	-0.23167	-0.27614	-0.44463	-0.36142	-0.37437
A_30_P01018908	N/A	lincRNA:chr6:47926997-47927875 forward strand	2.90614	0.0271166	0.108745	0.333003	1.25963	0.1681	-0.080351	-0.031183	-0.19588	0.020596	0.098452	-0.17283	0.12806	-0.32552	-0.25072	0.079413	-0.13106	0.23255	-0.020596	0.324	0.16817
A_30_P01018909	N/A	lincRNA:chr10:98761521-98885681 forward strand	1.89425	0.107019	0.225769	1.2138	2.31948	-2.3744	-1.1165	-0.85248	-1.0993	1.491	0.24461	-0.6031	-0.24461	0.39506	1.4111	-1.3289	-0.30389	0.81219	0.76228	1.5777	1.8764
A_30_P01018912	N/A	lincRNA:chr15:74436455-74466741 reverse strand	2.36344	0.0560206	0.156052	0.412418	1.33091	0.48811	-0.11307	0.34989	0.0050452	0.0040338	0.78965	-0.42098	-0.0040338	-0.054111	-0.1912	-0.11873	-0.41768	0.31909	-0.23795	0.46584	0.32097
A_30_P01018917	N/A	lincRNA:chr2:84344350-84370075 reverse strand	-0.353476	0.73582	0.822233	-0.0707497	0.952143	0.48933	0.59217	-0.0056849	0.52218	-0.34128	-1.8936	-0.19129	0.097539	0.0056849	-0.30784	0.075127	-0.31021	0.036073	0.12797	-0.59783	-0.38645
A_30_P01018918	N/A	lincRNA:chr1:87419050-87452625 forward strand	-0.136721	0.895723	0.931712	-0.0296865	0.979633	0.2004	0.23341	0.13557	0.082071	-0.033794	-0.38286	-0.043273	0.11187	0.26736	-0.23621	-0.30218	-0.44213	0.033794	-0.31138	-0.59348	0.03916
A_30_P01018920	N/A	lincRNA:chr18:36472370-36472659 forward strand	0.744339	0.484791	0.620543	0.0711325	1.05054	0.49072	0.5533	0.3788	0.58599	0.11827	0.47501	0.21759	0.23583	-0.18727	-0.36098	-0.41267	-0.32266	-0.4663	-0.11827	-0.29063	-0.12385
A_30_P01018925	N/A	lincRNA:chr8:27131895-27132834 reverse strand	-1.97667	0.0954631	0.210947	-0.239419	0.847086	-0.12611	-0.0098581	-0.23268	0.10342	0.0098581	-0.15324	-0.18976	-0.18021	0.14985	0.065643	0.30444	0.20983	0.082047	0.16511	-0.16054	-0.31453
A_30_P01018931	N/A	lincRNA:chr2:176610409-176612864 forward strand	-2.69082	0.0360135	0.124495	-0.513558	0.700493	0.35704	0.68922	0.54808	0.43733	0.58021	0.71133	0.55132	0.28724	-0.28724	-0.31971	-0.37803	-0.35875	-0.81477	-0.75532	-0.45907	-1.3688
A_30_P01018936	N/A	lincRNA:chr2:104640443-104659168 reverse strand	-2.55033	0.043471	0.136263	-0.7433	0.597372	0.17943	-0.68338	0.030808	0.1223	-0.9922	-0.20169	0.59661	0.12646	0.3255	0.68384	-0.27014	0.11583	-0.030808	-0.78216	-0.96826	-0.33694
A_30_P01018938	N/A	lincRNA:chr6:93029101-93031007 forward strand	3.54958	0.0120782	0.0791999	1.03443	2.0483	-1.527	-2.1799	-2.0087	-1.9735	-0.35123	-0.77317	-1.7188	-2.0752	0.35123	0.87616	1.069	1.1706	1.6794	1.3672	2.2878	2.2703
A_30_P01018939	N/A	lincRNA:chr12:16003706-16022581 forward strand	-1.6229	0.155736	0.288061	-0.557935	0.679274	2.7575	-0.16295	1.6806	-0.039421	2.3866	3.0378	1.9431	2.2415	-0.7205	0.039421	-0.67347	0.25328	-0.61606	-1.4735	-0.36046	-0.88299
A_30_P01018940	N/A	lincRNA:chr7:150205925-150233950 forward strand	1.31668	0.236	0.378755	0.186215	1.13777	0.38319	0.050623	0.13645	0.2924	0.41095	0.47698	-0.050623	0.34246	-0.3144	-0.27236	-0.20538	-0.30288	-0.12907	-0.29267	0.31741	-0.24583
A_30_P01018941	N/A	lincRNA:chr1:175654606-175672031 reverse strand	1.39068	0.21371	0.354099	0.229815	1.17268	-0.35864	-1.1792	-0.72064	-0.79874	-0.55164	-0.73815	-0.4609	-0.64916	0.35864	0.74558	0.50829	0.64669	0.732	0.53189	1.1989	0.71567
A_30_P01018948	N/A	lincRNA:chr7:26054813-26063725 reverse strand	0.883263	0.411084	0.554443	0.0517235	1.0365	0.011307	-0.021756	-0.027894	-0.011359	-0.015193	-0.01456	-0.058576	-0.011307	0.17985	-0.028736	0.11767	0.13861	0.21322	0.052928	0.20477	0.14337
A_30_P01018949	N/A	lincRNA:chr3:96074625-96086375 reverse strand	-0.0984589	0.924775	0.951073	-0.031342	0.97851	0.1487	0.036416	0.2792	0.0006876	-0.0006876	0.16354	0.20068	-0.12095	-0.43552	-0.45259	-0.59905	0.70314	-0.20694	0.040442	-0.43551	-0.30738
A_30_P01018951	N/A	lincRNA:chr2:67410825-67411407 forward strand	-0.373022	0.721955	0.812858	-0.0919845	0.938231	0.62697	0.36761	-0.17121	-0.097199	-0.58161	0.16544	-0.21008	-0.7609	0.036911	-0.24809	-0.036911	0.79077	0.25521	0.057691	-0.21632	0.078161
A_30_P01018953	N/A	lincRNA:chr16:23543837-23560153 forward strand	-1.91185	0.104439	0.2225	-0.989892	0.503515	-1.419	1.3295	0.2558	0.88756	-0.71118	-0.89147	0.20268	0.43697	0.19336	-0.31546	0.31851	-0.11594	-0.53764	0.11594	-2.2027	-1.2547
A_30_P01018957	N/A	lincRNA:chr10:81680941-81704964 reverse strand	-1.04489	0.336333	0.483748	-0.108794	0.927363	-0.10334	0.29482	0.073207	0.19705	0.060073	-0.011385	-0.13025	0.13436	0.011385	-0.10522	0.26571	-0.037108	-0.01163	-0.18902	-0.17867	0.078912
A_30_P01018958	N/A	lincRNA:chr6:50339188-50409363 forward strand	0.2104	0.840319	0.895332	0.021192	1.0148	0.26098	0.012115	0.14982	0.25951	0.28368	0.42879	0.20285	0.31528	-0.16641	-0.33372	-0.14151	-0.087696	-0.18878	-0.39155	-0.012115	-0.052123
A_30_P01018959	N/A	lincRNA:chr5:125861675-125880125 reverse strand	-0.658803	0.534472	0.663684	-0.107042	0.92849	-0.52007	-1.4669	-1.1347	-1.4841	-1.6109	-1.6246	-1.943	-1.8106	0.78589	0.94855	1.1041	1.0256	0.52007	0.92963	1.2229	0.76337
A_30_P01018960	N/A	lincRNA:chr17:3198868-3394643 forward strand	0.709793	0.504469	0.637578	0.187632	1.13889	0.20423	-0.0053601	-0.080773	0.0092282	-0.20543	0.18931	-0.63928	0.18133	0.48067	-0.30903	-0.27507	-0.38136	0.37333	0.0053596	0.27635	-0.3893
A_30_P01018961	N/A	lincRNA:chr2:175640275-175701875 forward strand	-1.16902	0.286732	0.432987	-0.260034	0.835068	0.31266	0.23328	0.089801	-0.0069015	0.46437	-0.63639	-0.59892	0.23602	0.23814	0.0069015	-0.076087	-0.13178	-0.046542	0.074512	-0.17892	-0.85201
A_30_P01018962	N/A	lincRNA:chr8:4325209-4348788 forward strand	-5.47064	0.00155698	0.0564915	-0.9946	0.501875	0.60681	-0.12557	-0.37685	-0.047683	0.83348	0.48433	0.35127	0.48643	-0.18136	0.086258	0.23484	0.047683	-0.59752	-0.85401	-0.97265	-1.3668
A_30_P01018964	N/A	lincRNA:chr2:153163620-153170845 reverse strand	-1.40343	0.210066	0.350211	-0.218017	0.859747	0.015373	0.38178	0.18168	0.0032496	-0.0032496	-0.12238	-0.061531	-0.12804	0.01557	0.40104	0.32783	-0.083313	-0.040434	0.19136	-0.30496	-0.056906
A_30_P01018966	N/A	lincRNA:chr13:70745306-70837331 reverse strand	2.60153	0.0405786	0.1315	0.521754	1.4357	-0.093804	-0.40849	-0.6719	-0.51816	-0.25088	-0.60414	-0.6726	-0.14104	0.35144	0.093804	0.32223	0.14474	0.73246	0.22174	1.076	0.96903
A_30_P01018967	N/A	lincRNA:chr1:63163019-63164281 forward strand	-2.78007	0.0319939	0.117594	-0.377139	0.769963	-0.30083	-0.19188	-0.013185	0.10197	-0.26417	0.013185	0.30168	0.19379	-0.019331	0.12778	0.36924	0.17686	0.060974	-0.2549	-0.47042	-0.18966
A_30_P01018969	N/A	lincRNA:chr4:53315503-53316050 forward strand	-2.02555	0.0892122	0.202692	-1.10851	0.463773	0.046855	0.65725	0.071332	0.063857	-0.45886	0.090355	-0.81	-0.046855	-0.16493	0.27309	0.47527	-0.098611	-0.61188	0.31836	-1.9961	-1.6596
A_30_P01018970	N/A	lincRNA:chr14:77511189-77522852 forward strand	-2.32669	0.0589073	0.16059	-0.837777	0.559505	-0.071778	0.071778	0.12056	0.66833	0.45417	0.21793	0.54896	0.081317	-0.26789	-0.43481	-0.46161	0.24096	-1.9437	-0.78349	-0.44507	-1.1022
A_30_P01018973	N/A	lincRNA:chr2:174943325-174966675 reverse strand	-2.12575	0.0776638	0.186702	-0.412799	0.751164	-0.10314	0.21147	-0.10064	0.1146	0.0099669	-0.084237	-0.071151	-0.16744	0.011771	0.16275	0.068305	0.14098	0.027055	-0.0099669	-0.55866	-0.72582
A_30_P01018976	N/A	lincRNA:chr15:92197603-92208534 forward strand	-1.27583	0.249179	0.392756	-0.393055	0.761516	0.090918	1.1812	0.60371	0.76413	-0.55916	-0.33381	0.30753	0.5456	0.61454	0.20451	-0.73379	-0.16505	-0.51551	-0.090918	-0.43057	-0.61501
A_30_P01018977	N/A	lincRNA:chr16:77670599-77691642 forward strand	-1.52687	0.177649	0.313464	-0.257802	0.836361	0.28431	0.42353	0.24344	-0.0099566	0.53518	0.14468	0.30286	0.23576	-0.72132	0.0099566	-0.23881	-0.4208	-0.43768	-0.53755	-0.74073	-0.68622
A_30_P01018980	N/A	lincRNA:chr7:144563845-144603732 forward strand	0.0468382	0.964162	0.977456	0.0062055	1.00431	0.33739	0.50599	0.20381	0.51588	0.56941	0.67267	0.016345	0.52105	-0.06394	-0.016345	-0.22094	-0.5216	-0.11135	-0.2067	-0.38756	-0.092393
A_30_P01018981	N/A	lincRNA:chr7:13533925-13544525 forward strand	6.95013	0.000440224	0.0515461	1.01348	2.01877	-0.51836	-0.32846	-0.21221	-0.15155	-0.46343	-0.48358	-0.29753	-0.36101	0.25162	0.38401	0.15155	0.45112	1.4362	0.9754	1.5819	1.2987
A_30_P01018982	N/A	lincRNA:chr4:8865575-8899400 forward strand	-1.66371	0.147228	0.277812	-0.198697	0.871337	0.52134	-1.0339	-0.32648	-1.9713	-1.1749	-0.82712	-0.9607	-1.4543	0.49937	0.069306	0.33861	0.37936	0.044072	0.18302	-0.044072	0.30884
A_30_P01018986	N/A	lincRNA:chr11:87841800-87858725 reverse strand	-4.66069	0.00346485	0.0616959	-0.507373	0.703502	0.48279	0.033997	0.32456	0.19768	0.34297	0.39316	0.27646	0.18879	-0.41565	-0.27067	-0.149	-0.033997	-0.66509	-0.89466	-0.7773	-0.56176
A_30_P01018988	N/A	lincRNA:chr7:134620707-134626739 reverse strand	-2.69014	0.0360458	0.124514	-0.455707	0.729153	0.052276	0.015411	-0.64275	0.12348	0.22676	0.20037	1.4259	-0.015411	-0.039823	0.20515	-0.10713	0.19495	-0.1596	-0.35144	-0.82415	-0.23449
A_30_P01018990	N/A	lincRNA:chr5:123582742-123588202 forward strand	-2.76774	0.0325196	0.118364	-0.573575	0.67195	0.58244	1.0084	0.83807	0.34913	-0.53508	-0.014174	-0.0092714	0.19391	0.046758	0.0092714	-0.37128	0.56105	-0.41411	-0.41401	-0.47399	-0.74639
A_30_P01018995	N/A	lincRNA:chr18:77968421-77972209 reverse strand	-1.44882	0.197557	0.336226	-0.803035	0.573142	0.20566	1.2923	0.75136	1.8813	1.6359	1.6172	1.1902	1.4304	-0.8073	-1.0954	-1.121	-0.75932	-2.0952	-1.9216	-2.7727	-0.20566
A_30_P01019006	N/A	lincRNA:chr7:134369091-134376366 reverse strand	1.84712	0.114246	0.235451	0.301127	1.23211	0.19958	0.0004003	0.11645	0.34803	0.57502	0.51514	0.25595	0.33159	-0.40212	-0.71997	-0.53423	-0.89905	-0.0004003	-0.48498	-0.54258	-0.3229
A_30_P01019007	N/A	lincRNA:chr17:3004525-3086000 reverse strand	-0.421806	0.687862	0.787293	-0.0471063	0.967876	-0.010393	0.54336	0.062272	0.37844	0.035156	0.15361	-0.096973	0.13307	-0.12647	-0.34231	-0.11958	0.030098	-0.37182	-0.24747	-0.13779	0.010393
A_30_P01019010	N/A	lincRNA:chr11:96111499-96126224 reverse strand	-5.77196	0.00118083	0.0558534	-0.427117	0.743746	0.51792	0.43073	0.59584	0.71387	0.59342	0.7505	0.6293	0.69008	-0.68543	-0.43073	-0.61902	-0.5849	-0.95359	-0.90706	-1.1391	-1.0288
A_30_P01019011	N/A	lincRNA:chr15:51829797-51844247 reverse strand	-0.94365	0.381778	0.526966	-0.0604902	0.958938	0.38718	0.35202	0.29145	0.24383	0.13505	0.56017	0.028168	0.28277	-0.028168	-0.2532	-0.099536	-0.065861	-0.17692	-0.28274	-0.090366	-0.1387
A_30_P01019013	N/A	lincRNA:chr14:22267795-22319045 reverse strand	-0.258806	0.804435	0.870746	-0.0507303	0.965448	-0.41363	0.87697	0.35436	-0.042929	-0.33855	0.73297	0.28222	-0.090751	0.13826	-0.08555	0.17338	-0.15864	-0.21002	0.042929	-0.3957	0.42732
A_30_P01019014	N/A	lincRNA:chr14:62280837-62283960 reverse strand	1.00672	0.352928	0.500412	0.0944875	1.06769	-0.10729	0.15259	0.1242	0.00098896	0.00075531	-0.28931	-0.12267	0.46668	-0.17778	-0.00075531	0.015946	-0.038678	-0.16866	-0.0062075	0.17417	0.17738
A_30_P01019015	N/A	lincRNA:chr13:49488457-49493732 reverse strand	-2.92328	0.026518	0.107658	-0.219862	0.858647	0.35149	0.7196	0.3987	0.42704	-0.027076	0.1483	0.05364	-0.049173	0.0090511	-0.11585	0.20942	-0.0090511	-0.20417	-0.2144	-0.26085	-0.10646
A_30_P01019017	N/A	lincRNA:chr18:63355660-63369610 forward strand	-0.622649	0.556424	0.682314	-0.123574	0.917911	0.8207	0.64167	0.6194	0.5102	0.4445	0.61222	0.5382	0.019725	-0.11556	-0.66677	-0.71009	-0.019725	-0.6427	-0.64623	-0.35121	-0.3663
A_30_P01019019	N/A	lincRNA:chr3:68867193-68876128 forward strand	2.2543	0.065056	0.169561	0.301497	1.23242	0.066568	-0.63504	0.12596	-1.1269	0.18413	-0.46511	-0.17689	0.38916	-0.070304	-0.24447	0.023494	-0.038743	-0.023494	0.10198	0.53659	0.26089
A_30_P01019020	N/A	lincRNA:chr2:152172745-152184745 reverse strand	3.07433	0.0218209	0.0985743	0.274053	1.2092	-0.23489	-0.16153	-0.20013	0.0045309	0.0016289	-0.17324	-0.33187	0.038117	-0.020489	-0.22754	0.027117	-0.0016289	0.32138	0.022053	0.23979	0.29045
A_30_P01019024	N/A	lincRNA:chr10:126818382-126856582 reverse strand	-2.23176	0.0671029	0.172577	-0.382665	0.767019	-0.01471	0.21217	0.11372	0.0050056	-0.42337	0.24317	0.15797	-0.10846	-0.046245	0.12381	-0.0036819	0.20281	-0.27769	-0.2169	0.0036819	-0.76306
A_30_P01019025	N/A	lincRNA:chr8:122920901-123008463 forward strand	0.237334	0.820294	0.881585	0.0406518	1.02858	0.0086248	0.50952	-0.021333	0.18861	0.11909	0.27593	-0.40617	-0.2895	0.025407	0.037451	-0.28046	-0.33832	-0.34376	0.2568	-0.29773	-0.0086248
A_30_P01019026	N/A	lincRNA:chr17:26911397-26917047 reverse strand	3.17251	0.0192574	0.0936959	0.78708	1.72558	-0.010043	-0.20382	-0.074514	-0.17163	-0.45972	-0.074276	0.010043	-0.43801	0.38647	-0.14663	0.34329	0.31043	0.91131	0.52627	1.5655	1.0388
A_30_P01019028	N/A	lincRNA:chr4:135138014-135174889 reverse strand	0.470004	0.654949	0.761967	0.12431	1.08999	0.68204	1.5876	0.69052	1.1968	-0.13909	0.55854	0.16558	0.82469	0.13909	-0.28402	-0.73146	-1.0522	-0.46026	-0.2781	-0.27568	-0.41731
A_30_P01019030	N/A	lincRNA:chr16:59557120-59602070 reverse strand	1.54434	0.173456	0.30848	0.120244	1.08692	-0.0028539	-0.21789	-0.044637	-0.049243	0.20987	0.30104	-0.16999	0.13997	-0.13215	0.0028539	-0.19138	0.0107	0.20661	0.037136	-0.076092	0.0033479
A_30_P01019031	N/A	lincRNA:chr17:17462450-17488725 forward strand	0.0665381	0.949111	0.967953	0.00755509	1.00525	0.20219	-0.019639	-0.0049617	0.10541	0.37992	0.35179	0.1453	0.41975	-0.23004	-0.21954	-0.022053	0.0027993	-0.10417	-0.3783	0.046656	-0.0027993
A_30_P01019033	N/A	lincRNA:chr5:111602486-111603075 forward strand	-1.6324	0.153714	0.2855	-0.470493	0.721718	-0.33748	0.060885	-0.59265	-0.060885	-0.24869	-0.16598	-0.46779	-0.11482	0.54158	0.86144	0.77605	0.56462	0.31301	0.90642	0.070608	-0.42832
A_30_P01019036	N/A	lincRNA:chr4:128207615-128242898 forward strand	-1.18033	0.282539	0.428154	-0.199625	0.870777	0.28944	0.58466	0.51327	0.24276	0.14736	0.54147	0.10057	0.24898	-0.11285	-0.43219	-0.10061	-0.33502	-0.4526	-0.40485	-0.82115	-0.10057
A_30_P01019037	N/A	lincRNA:chr19:5834117-5835940 reverse strand	0.927611	0.3894	0.534019	0.125081	1.09057	0.13641	-0.17503	-0.47629	-0.26362	-0.31995	-0.53874	-0.26068	0.36814	0.14758	0.080635	0.13104	-0.27565	0.35997	-0.044765	0.044765	0.22396
A_30_P01019038	N/A	lincRNA:chr3:95443575-95462543 reverse strand	1.32066	0.23475	0.377392	0.31803	1.24663	-0.51079	0.23317	-0.48811	-0.16899	-1.226	-1.8511	-0.88511	0.064892	0.41536	0.39976	-0.064892	-0.3643	0.30031	0.28928	0.21293	0.85553
A_30_P01019039	N/A	lincRNA:chr13:94198298-94198965 reverse strand	-0.0245018	0.981247	0.98851	-0.00522215	0.996387	0.02665	0.55887	0.31384	0.53648	-0.46139	0.62841	-0.0017316	0.060294	-0.086635	-0.61178	0.0017316	-0.084048	0.20089	-0.56839	-0.14076	-0.29336
A_30_P01019042	N/A	lincRNA:chr5:37051650-37110575 forward strand	4.32927	0.00493262	0.0645216	1.14745	2.21521	0.18626	0.18162	-0.21959	-0.10324	-0.80417	-0.044893	-0.49228	0.47317	-0.67425	0.044893	-0.71445	-0.49708	0.20987	0.62625	0.73328	1.1795
A_30_P01019046	N/A	lincRNA:chr17:56687541-56694631 forward strand	0.428462	0.683269	0.783893	0.0798605	1.05692	0.024264	-0.024264	0.069041	0.16015	0.80109	0.1262	0.25015	0.51359	-0.062	-0.17242	-0.39417	-0.24536	-0.036456	-0.62727	0.18652	-0.077302
A_30_P01019048	N/A	lincRNA:chr19:5771425-5848475 forward strand	-8.60386	0.000135584	0.0404523	-0.543992	0.68587	-0.063728	0.26096	0.20961	0.026519	0.32526	0.54505	0.0016837	0.088261	-0.1123	0.092911	-0.075458	-0.0016837	-0.52183	-0.48722	-0.68909	-0.57436
A_30_P01019049	N/A	lincRNA:chr10:66559716-66647841 reverse strand	-1.16769	0.287231	0.433551	-0.09153	0.938527	0.43415	0.29985	0.1255	0.29293	0.61942	0.63914	0.25247	0.47172	-0.1255	-0.33102	-0.35038	-0.41824	-0.25844	-0.45025	-0.43978	-0.44279
A_30_P01019053	N/A	lincRNA:chr2:35828611-35838083 reverse strand	2.28715	0.0621865	0.165473	0.697577	1.62178	-0.19958	-0.45127	0.32493	-0.068535	0.19321	0.068535	-0.29801	-0.31175	-0.33201	0.22636	-0.59935	0.082383	0.68721	-0.1093	0.55768	1.0321
A_30_P01019057	N/A	lincRNA:chr5:107903325-107925875 forward strand	-0.145125	0.889364	0.928099	-0.0190444	0.986886	0.36772	0.013637	0.067988	0.0069776	0.43704	0.42062	0.07627	0.19929	-0.23266	-0.26669	-0.46762	-0.26766	-0.46057	-0.55201	-0.29125	-0.0069776
A_30_P01019058	N/A	lincRNA:chr2:156654675-156665430 forward strand	-0.388098	0.711339	0.805119	-0.127016	0.915723	-0.061218	-0.18865	-0.067634	-0.068533	0.20123	0.71329	-0.10001	-0.41025	-0.016318	0.033271	0.63012	0.3483	0.78097	0.30022	-0.6102	0.016318
A_30_P01019060	N/A	lincRNA:chr13:53100475-53113850 forward strand	0.7738	0.468432	0.605876	0.344385	1.26961	-1.4474	-0.17169	-1.5559	-1.5504	-0.81733	-0.81995	-1.822	-0.62101	0.46243	0.17169	2.0073	1.2436	1.358	1.2661	0.91496	1.7235
A_30_P01019065	N/A	lincRNA:chr17:12965849-12968519 forward strand	-2.43501	0.0508151	0.147933	-0.405256	0.755102	0.20931	0.22323	-0.065559	0.057974	-0.51335	-0.43286	-0.48752	-0.041616	0.043073	0.14756	0.10568	0.073016	-0.22394	0.041616	-0.31745	-0.75192
A_30_P01019067	N/A	lincRNA:chr9:88333945-88342370 reverse strand	-1.82715	0.117451	0.239663	-0.331285	0.794828	0.50506	-0.0019112	0.28389	0.61233	0.44639	0.42348	0.46736	0.2814	-0.083483	-0.38178	-0.39342	0.0019112	-0.54189	-0.39284	-0.96636	-0.28082
A_30_P01019069	N/A	lincRNA:chr4:155560296-155564642 forward strand	1.88794	0.107961	0.227005	0.173138	1.12751	0.47112	0.6694	0.57659	0.83907	0.40532	0.63328	0.28768	0.48779	-0.37094	-0.548	-0.73935	-0.66841	-0.43163	-0.28768	-0.49664	-0.4182
A_30_P01019072	N/A	lincRNA:chr9:65376063-65390480 reverse strand	1.79913	0.122099	0.245905	0.587803	1.50296	-0.54169	0.31804	-0.39959	-0.76935	-0.30951	0.087485	-0.58846	0.31218	0.44765	-0.24318	-0.48008	0.066783	0.78225	-0.066783	0.31952	1.1074
A_30_P01019074	N/A	lincRNA:chr18:65738804-65739801 forward strand	1.30411	0.23999	0.382861	0.0786325	1.05602	0.46276	0.51724	0.13369	0.56428	1.2079	0.7233	0.35897	1.0171	-0.2602	-0.38033	-0.15509	-0.36156	-0.21013	-0.28356	-0.21527	-0.13369
A_30_P01019078	N/A	lincRNA:chr13:65338067-65365992 reverse strand	0.714329	0.501856	0.635362	0.0495961	1.03498	0.19294	0.17163	0.20168	0.24905	0.086087	0.45856	-0.0095854	0.31337	-0.12571	-0.19814	-0.085823	-0.12097	-0.033783	-0.2767	0.0095854	-0.031361
A_30_P01019080	N/A	lincRNA:chr8:60141721-60142223 forward strand	-0.641132	0.545132	0.673123	-0.0523308	0.964377	0.13798	0.057566	0.13615	0.19696	0.14951	0.41547	0.069681	0.40456	-0.23663	-0.057566	-0.075829	-0.23665	-0.066938	-0.3034	-0.11909	-0.32657
A_30_P01019081	N/A	lincRNA:chr4:124202159-124202824 forward strand	-1.09084	0.317201	0.464287	-0.40744	0.75396	0.4581	0.57134	0.5069	0.50031	0.55853	0.56847	-0.039446	0.039446	-0.77175	-1.2009	-0.49208	0.41517	-1.0521	-1.1019	-1.0559	-0.46942
A_30_P01019084	N/A	lincRNA:chr5:125078875-125098525 reverse strand	-0.941656	0.382719	0.527724	-0.138403	0.908524	0.52927	0.24941	0.25131	0.28274	0.52688	0.30149	0.39331	0.011899	-0.011899	-0.3939	-0.32767	-0.2542	-0.12097	-0.42366	-0.29967	-0.69698
A_30_P01019085	N/A	lincRNA:chr5:105032961-105037248 forward strand	-2.17825	0.0722356	0.179113	-0.956106	0.515446	-0.012959	0.085528	0.00043559	0.26354	-0.23256	-0.53994	0.27334	-0.00043559	0.16317	-0.0086467	0.41434	0.25907	-0.52904	0.2739	-0.95225	-1.7891
A_30_P01019086	N/A	lincRNA:chr7:16633756-16634410 forward strand	-3.46179	0.0134378	0.0818053	-0.709543	0.611514	0.16173	0.97752	0.61041	0.72829	0.52184	0.32839	0.4713	1.0058	-0.49915	-0.16173	-0.37259	-0.45629	-1.3178	-0.53683	-1.1025	-1.3708
A_30_P01019091	N/A	lincRNA:chr10:120116843-120182671 forward strand	-1.05248	0.333107	0.480564	-0.605007	0.657468	0.13014	0.33558	0.47945	0.04792	-0.33817	-0.047919	0.057972	0.51112	-0.32106	-0.39626	-0.35426	1.5921	-0.24368	-0.75156	0.24843	-1.1527
A_30_P01019096	N/A	lincRNA:chr2:176583825-176714400 forward strand	-2.78408	0.0318251	0.117225	-0.893453	0.538324	0.081921	0.15592	-0.059027	-0.7953	0.11978	0.1955	0.24219	0.061319	-0.46409	-0.050659	0.12922	0.050659	-0.62497	-0.7199	-1.8523	-0.71151
A_30_P01019104	N/A	lincRNA:chr4:55593675-55629225 forward strand	2.75907	0.0328944	0.119009	0.251166	1.19017	0.19293	0.072722	0.043737	-0.019304	0.095586	0.27238	0.008904	-0.011352	-0.085816	-0.23222	-0.16439	-0.3277	-0.008904	-0.07922	0.26578	0.016882
A_30_P01019105	N/A	lincRNA:chr8:48480224-48480698 reverse strand	-1.94331	0.099982	0.216788	-0.410562	0.75233	-0.34091	0.7419	-0.10206	0.46566	-0.19317	-0.40947	-0.1797	-0.25479	0.30526	0.55898	0.47385	0.38829	-0.23099	0.56209	0.10206	-0.34903
A_30_P01019107	N/A	lincRNA:chr9:67414463-67483185 reverse strand	-3.58148	0.0116224	0.0778548	-0.20572	0.867106	0.75293	0.11828	0.4469	0.3503	0.44674	0.74611	0.36207	0.40931	-0.18927	-0.30891	-0.29868	-0.11828	-0.34452	-0.49818	-0.41591	-0.47941
A_30_P01019108	N/A	lincRNA:chr3:4797557-4798821 forward strand	5.95301	0.00100512	0.0558034	0.422435	1.34019	0.1211	-0.22836	-0.37821	-0.33796	0.27015	0.19334	-0.060056	0.14257	-0.14114	-0.4332	-0.33962	-0.39554	0.1797	0.062281	0.060056	0.078203
A_30_P01019112	N/A	lincRNA:chr14:55671783-55680316 reverse strand	-4.23523	0.00546849	0.0658441	-0.440062	0.737103	1.0058	0.76444	0.92356	0.85216	0.89513	0.79781	0.65006	0.44619	-0.76643	-0.44619	-0.49916	-0.75808	-1.1128	-1.0149	-1.1914	-0.91101
A_30_P01019113	N/A	lincRNA:chr4:105035450-105059250 forward strand	-0.963837	0.372349	0.518332	-0.143596	0.90526	0.13083	0.15467	-0.021006	0.18059	0.42049	-0.23687	-0.25725	-0.12514	0.10435	-0.17375	-0.048231	0.021006	-0.43204	0.070623	0.066378	-0.37597
A_30_P01019114	N/A	lincRNA:chrX:150159252-150181275 reverse strand	0.815032	0.446191	0.585902	0.196783	1.14614	0.23346	0.0167	0.14206	0.46307	1.1341	-0.0167	0.32497	0.76263	-0.26748	-0.026184	-0.29024	-0.36582	0.63881	-0.24634	-0.18126	-0.3738
A_30_P01019116	N/A	lincRNA:chr5:121669792-121732542 forward strand	0.552004	0.600886	0.719296	0.215372	1.161	0.015327	0.020569	0.2484	0.14448	-0.1828	0.16844	0.25344	0.99265	-0.25556	-0.044422	-0.015327	-0.11343	-0.25969	-0.13101	1.253	-0.42955
A_30_P01019118	N/A	lincRNA:chr8:12535648-12544923 reverse strand	1.3476	0.226445	0.368471	0.242986	1.18344	0.66644	0.2505	0.1466	0.014274	0.38082	-0.56787	1.2579	0.086837	-0.014274	-0.60574	-0.37236	-0.4221	-0.036559	-0.23888	-0.38602	0.21893
A_30_P01019119	N/A	lincRNA:chr14:26834450-26847000 reverse strand	-1.38869	0.214282	0.354782	-0.292779	0.816328	0.18856	0.2413	0.42212	0.27261	0.33679	-0.056767	-0.94873	-0.38434	-0.020243	0.020243	0.060416	-0.11531	-0.56523	-0.62216	0.2847	-0.32332
A_30_P01019123	N/A	lincRNA:chr17:95150800-95180650 forward strand	0.7831	0.463348	0.601395	0.352402	1.27668	-0.075092	-0.38975	0.17093	0.069628	0.92432	0.31025	0.58357	0.76556	-0.53629	0.32961	-0.17269	-0.48548	1.2893	-0.5969	-0.078014	-0.069628
A_30_P01019125	N/A	lincRNA:chr7:96640618-96649018 forward strand	1.04679	0.335523	0.48286	0.09772	1.07008	0.070858	0.36866	0.27415	0.45953	0.07321	0.37124	-0.073745	0.39497	-0.16293	-0.29486	-0.32339	-0.18386	-0.32417	-0.24999	0.013432	-0.013432
A_30_P01019126	N/A	lincRNA:chr17:13806767-13824342 forward strand	2.20007	0.070095	0.176655	0.30916	1.23899	-0.11849	-0.22323	0.099207	-0.044148	0.15847	0.47809	-0.064337	0.030705	-0.21567	-0.219	-0.090276	0.095448	0.0064912	-0.0064912	0.46833	0.33881
A_30_P01019128	N/A	lincRNA:chr16:4585697-4594022 reverse strand	-1.14492	0.29585	0.442087	-0.259841	0.83518	-0.14555	0.22417	0.1531	-0.10744	-0.090068	-0.24546	0.011689	-0.011689	-0.069645	0.159	0.3281	0.098299	-0.2994	0.30323	0.11377	-0.64121
A_30_P01019132	N/A	lincRNA:chr6:35201798-35217831 reverse strand	1.90706	0.105136	0.223348	0.369925	1.29229	-0.25652	-0.37931	-0.33699	-0.54911	-0.38103	-0.46498	-0.42507	-0.25724	0.57423	0.2711	0.60507	0.25652	0.9308	0.31858	1.1084	0.82884
A_30_P01019135	N/A	lincRNA:chr19:5771425-5848475 forward strand	-3.55417	0.0120113	0.0789983	-0.390305	0.762968	-0.22306	-0.0072651	-0.007247	0.15619	-0.33456	0.442	-0.0764	0.23613	0.10747	0.26075	0.082352	0.39118	-0.3383	-0.089367	-0.29905	0.007247
A_30_P01019136	N/A	lincRNA:chr8:114477602-114488627 reverse strand	-1.57508	0.166306	0.300439	-0.478602	0.717673	0.035477	-0.035477	-0.19816	0.066141	-0.38654	-0.31625	0.33854	-0.047241	0.16016	0.22618	0.37494	0.50688	-0.066369	0.53387	-0.89634	-0.21741
A_30_P01019139	N/A	lincRNA:chr17:85418489-85427364 forward strand	0.453264	0.666289	0.770595	0.0707975	1.0503	-0.8797	-0.53508	-0.70893	-0.78356	-0.80115	-1.1876	-0.98892	-0.45901	0.74966	0.51776	0.96128	0.76125	1.0521	0.91614	0.45901	0.84589
A_30_P01019140	N/A	lincRNA:chr12:81719382-81731865 forward strand	2.20769	0.0693636	0.175852	0.453764	1.36961	0.22533	-0.42468	0.1356	-0.34601	0.33842	0.57509	-0.067956	0.077069	-0.51945	-0.23962	-0.37752	-0.39486	0.067956	-0.48067	0.41751	0.27881
A_30_P01019146	N/A	lincRNA:chr2:128211990-128215223 reverse strand	-2.03551	0.0879898	0.201274	-0.381204	0.767797	-0.14765	0.22774	0.29255	0.3934	-0.040665	-0.45182	0.4222	0.29472	-0.23943	0.24495	0.026971	-0.026971	-0.59365	0.090585	-0.47515	-0.54108
A_30_P01019150	N/A	lincRNA:chr15:102774492-102778161 reverse strand	-4.26489	0.00529271	0.065329	-0.942985	0.520156	0.35592	-0.3196	-0.087929	-0.13667	0.73126	0.29787	-0.39002	0.34739	0.1915	0.087929	0.36333	0.3779	-0.41667	-0.31634	-1.2435	-0.77477
A_30_P01019151	N/A	lincRNA:chr13:62734450-62785325 reverse strand	0.753858	0.479463	0.615781	0.188395	1.1395	0.086484	0.11406	0.55668	-0.041151	0.31539	0.44529	0.77215	0.65382	-0.50707	-0.26273	-0.64393	-0.86258	-0.32816	-0.9831	0.041151	-0.25262
A_30_P01019152	N/A	lincRNA:chr3:145313275-145315057 forward strand	-3.97973	0.00728551	0.0699894	-1.0297	0.489812	0.0058715	0.091566	-0.24783	-0.0058715	0.07496	-0.045034	-0.036595	0.67734	0.31288	0.51149	0.68494	0.57021	-0.15877	-0.081165	-1.1443	-0.65504
A_30_P01019154	N/A	lincRNA:chr18:35967933-35986564 forward strand	-0.637471	0.547357	0.674877	-0.113389	0.924414	0.054478	-0.14811	-0.0044286	0.040623	-0.63787	-0.20494	-0.034292	-0.50272	0.16744	-0.10185	0.60867	0.21575	0.37757	0.0044286	-0.086394	0.14085
A_30_P01019157	N/A	lincRNA:chr16:22718344-22725594 forward strand	-0.00652314	0.995007	0.997031	-0.00118501	0.999179	0.46338	0.57153	0.31504	0.24132	0.26226	0.77365	0.18178	0.60997	-0.18178	-0.90042	-0.36399	-0.31723	-0.42974	-0.4436	-0.22799	-0.66683
A_30_P01019162	N/A	lincRNA:chr3:19179899-19216399 forward strand	-1.99984	0.092447	0.207115	-0.17455	0.886044	0.031334	0.023383	-0.023383	0.23033	0.30472	0.22291	0.057694	0.12256	-0.29685	-0.26324	-0.25565	0.02955	-0.38312	-0.26269	-0.47293	-0.36565
A_30_P01019168	N/A	lincRNA:chr15:102947390-102971082 forward strand	0.364258	0.728158	0.81735	0.0423065	1.02976	0.50798	0.05138	0.18772	0.12034	0.40332	0.56535	0.18915	0.35822	-0.082096	-0.43266	-0.18306	-0.35675	-0.32444	-0.40213	-0.05138	-0.10739
A_30_P01019169	N/A	lincRNA:chr1:163528200-163528398 forward strand	1.27051	0.250942	0.394592	0.30286	1.23359	0.30136	-0.13494	0.26282	0.28402	-0.026111	0.10928	-0.092075	0.026111	-0.37079	-0.044608	-0.20756	-0.12075	0.12689	-0.49686	0.59755	0.24015
A_30_P01019170	N/A	lincRNA:chr15:85421725-85424047 forward strand	1.03671	0.339835	0.487325	0.120508	1.08712	0.17451	0.05841	0.023139	0.15023	0.20529	0.42095	-0.22742	0.41374	-0.23045	-0.19907	-0.30417	-0.35305	-0.023139	-0.451	0.049722	-0.18029
A_30_P01019173	N/A	lincRNA:chr8:119092623-119094219 reverse strand	-3.20918	0.018386	0.0922283	-0.786984	0.579554	0.17342	0.12017	0.088385	0.43663	0.19573	0.11974	0.14556	0.12431	-0.22441	-0.10288	-0.088385	-0.2775	-0.85261	-0.3226	-1.3304	-1.3355
A_30_P01019178	N/A	lincRNA:chr12:74140325-74142695 forward strand	-0.89352	0.405989	0.54977	-0.0828375	0.944199	0.74925	1.816	1.1892	1.2713	0.19575	0.16567	3.4025	0.70793	-0.23753	-0.23129	-0.39632	-0.27267	-0.50917	-0.16567	-0.50415	-0.29017
A_30_P01019184	N/A	lincRNA:chr1:85036677-85038530 reverse strand	-1.50306	0.183514	0.320225	-0.581114	0.668448	0.49805	0.45658	0.36106	-0.18539	-0.012295	0.4615	0.089213	0.46544	-0.24181	0.17578	-0.28061	-0.29738	-1.1212	0.012295	-1.5846	-0.27497
A_30_P01019185	N/A	lincRNA:chr13:99868423-99920944 reverse strand	1.14197	0.296983	0.443285	0.0578783	1.04093	0.055783	0.077954	0.045922	0.21815	0.1397	0.16119	0.040421	0.095313	-0.20479	-0.20082	-0.23827	-0.040421	-0.076059	-0.11037	-0.083019	-0.18334
A_30_P01019189	N/A	lincRNA:chr8:114477602-114488627 reverse strand	-2.52019	0.0452756	0.139012	-0.624388	0.648695	-0.24812	0.37286	-0.20179	0.19405	-0.11039	-0.32328	0.11039	-0.33977	0.36965	0.44562	0.21328	0.23775	-0.38921	0.3163	-0.85919	-0.29915
A_30_P01019192	N/A	lincRNA:chr11:95627874-95640824 forward strand	2.46617	0.0487103	0.144471	0.482244	1.39691	-0.038285	-0.40028	-0.15393	-0.13037	0.10664	0.0028348	0.067978	-0.0028348	-0.33369	-0.51198	0.20016	-0.035551	0.25395	0.033434	0.58613	0.3744
A_30_P01019193	N/A	lincRNA:chr18:82862340-82875566 forward strand	-0.242922	0.816158	0.878571	-0.063101	0.957204	-0.0063379	-0.058225	0.13275	0.048867	0.0063379	0.20746	-0.43359	-0.068196	-0.013245	0.80372	-0.18549	-0.063347	0.066544	0.37348	0.10364	-0.25443
A_30_P01019195	N/A	lincRNA:chr13:34693404-34717987 reverse strand	1.96131	0.0975174	0.213496	0.518406	1.43237	-0.42613	-0.04183	-0.54216	-0.43015	-1.0199	-0.86739	-0.58736	-0.49969	0.18266	0.096455	0.22866	0.16394	0.64727	0.04183	1.3271	0.72914
A_30_P01019196	N/A	lincRNA:chr2:151343784-151344246 forward strand	0.243568	0.815679	0.878352	0.0515312	1.03636	-0.17409	-0.0072055	0.014025	0.32937	-0.41752	0.12855	0.17401	0.007206	-0.31788	-0.55953	0.20529	0.16128	-0.36825	-0.010711	-0.012018	0.086264
A_30_P01019198	N/A	lincRNA:chr15:79764481-79809909 forward strand	0.602976	0.5686	0.692644	0.050015	1.03528	0.21056	0.40352	0.24416	0.37457	-0.01152	0.2183	0.10118	0.19816	-0.025762	-0.30682	-0.053626	-0.1922	-0.19948	-0.16346	0.01152	-0.026928
A_30_P01019199	N/A	lincRNA:chr6:128389484-128403407 reverse strand	2.49981	0.0465399	0.141071	0.386951	1.30763	-0.25803	-0.69773	-0.28506	-0.54496	-0.17643	0.28944	-0.14409	-0.42663	0.030305	-0.030305	0.076487	0.38926	0.6984	0.16963	0.68115	0.46437
A_30_P01019201	N/A	lincRNA:chr7:108209996-108216032 forward strand	1.97069	0.0962575	0.211963	0.242728	1.18323	0.049864	-0.10254	-0.021	-0.060033	0.47142	0.31996	-0.091131	0.34364	-0.0013123	-0.07308	0.0013123	-0.036793	0.22126	-0.1296	0.35315	0.41623
A_30_P01019204	N/A	lincRNA:chr7:119735208-119822808 reverse strand	0.420505	0.688761	0.787841	0.175719	1.12953	-0.079533	1.678	1.5416	1.245	0.2364	1.7848	-0.311	1.9183	-0.60021	-0.75969	-0.8756	0.079533	-0.46022	-1.2021	-0.3405	0.54973
A_30_P01019206	N/A	lincRNA:chr11:117768049-117807949 reverse strand	-2.01608	0.0903902	0.204351	-0.223689	0.856373	0.44279	-0.13398	0.23793	0.01242	0.78094	0.70743	0.090924	0.039174	-0.12378	-0.13019	0.081704	-0.020677	-0.01242	-0.45479	-0.22676	-0.39373
A_30_P01019207	N/A	lincRNA:chr10:95772764-95825001 forward strand	0.927862	0.38928	0.533984	0.409974	1.32866	0.45635	-0.084971	0.067405	0.071911	0.24957	0.28804	-0.041092	0.18396	-0.17363	-0.20995	-0.15897	-0.084176	-0.0085268	0.0085268	1.5258	-0.51263
A_30_P01019208	N/A	lincRNA:chr16:4592919-4594230 reverse strand	-1.90267	0.105777	0.224192	-0.428989	0.742782	-0.23881	0.1308	0.20646	0.005024	-0.093358	-0.14641	-0.08591	0.08792	-0.005024	0.35756	0.43014	0.12102	-0.33054	0.26452	-0.061731	-0.68451
A_30_P01019209	N/A	lincRNA:chr15:62007025-62090191 forward strand	-0.756207	0.478155	0.614533	-0.14429	0.904825	0.56903	0.44154	0.33983	0.22067	0.33678	0.45266	0.69058	0.69428	-0.22067	-0.54679	-0.72424	-0.38842	-0.26927	-0.43698	-0.94825	-0.80278
A_30_P01019210	N/A	lincRNA:chrX:148720661-148763177 forward strand	4.58854	0.00373679	0.0617463	0.451372	1.36734	0.36889	0.14708	0.27735	-0.013284	-0.13703	1.3807	-0.40782	0.32613	-0.65753	-0.30154	-0.39291	-0.41281	0.13897	0.013284	0.047613	-0.15917
A_30_P01019211	N/A	lincRNA:chr2:156213798-156216885 reverse strand	1.91247	0.10435	0.222457	0.166791	1.12256	0.095276	-0.6193	-0.19915	-0.48524	-0.026369	-0.026754	-0.11296	-0.27953	0.019564	-0.019564	0.15354	0.18866	0.23195	0.069405	0.40906	0.29895
A_30_P01019212	N/A	lincRNA:chr4:126009815-126015875 forward strand	-2.60759	0.0402501	0.131052	-0.439419	0.737432	0.1662	0.29302	0.1833	0.40925	-0.011464	-0.19258	0.060296	0.011464	-0.1558	0.19767	0.13192	-0.082662	-0.34444	-0.041338	-0.70774	-0.57303
A_30_P01019215	N/A	lincRNA:chr10:121498271-121512171 reverse strand	-1.26172	0.25388	0.39766	-0.158902	0.895707	0.1962	-0.078386	0.03799	0.20417	-0.16972	0.022933	-0.0025194	-0.13379	0.086317	-0.20412	0.16897	0.093642	0.0025194	-0.049327	-0.037121	-0.40687
A_30_P01019216	N/A	lincRNA:chr7:99882675-99883730 reverse strand	-1.70038	0.139965	0.268629	-0.198917	0.871204	-0.56237	-0.38288	-0.50248	-0.38306	-0.75013	-0.52754	-0.55362	-0.74477	0.50493	0.72593	0.97725	0.75114	0.48823	0.61145	0.68102	0.38288
A_30_P01019217	N/A	lincRNA:chr13:98513868-98517366 reverse strand	0.7093	0.504754	0.637762	0.106704	1.07677	0.18539	0.11439	-0.18637	-0.013824	-0.66544	0.50199	0.35074	-0.043536	0.013824	-0.21042	0.15236	-0.16846	-0.189	-0.11556	0.17363	0.34505
A_30_P01019218	N/A	lincRNA:chr5:107503800-107515575 reverse strand	-0.190241	0.855393	0.905036	-0.06606	0.955243	-0.82717	-2.5933	-0.97801	-1.9252	-2.6861	-2.2357	-2.5544	-2.7125	1.5533	0.92271	1.4766	1.823	0.9382	0.82717	1.7472	1.9988
A_30_P01019220	N/A	lincRNA:chr8:72663625-72673010 reverse strand	3.08835	0.0214331	0.0977762	0.436165	1.353	0.81874	-0.23089	0.37135	0.24408	0.66272	0.85871	0.071401	0.46491	-0.72141	-0.51579	-0.68284	-0.60499	-0.2138	-0.56657	-0.0059149	0.0059149
A_30_P01019221	N/A	lincRNA:chr19:5795689-5802671 reverse strand	5.90789	0.00104593	0.0558034	1.30218	2.46602	-1.0372	-1.415	-0.97685	-1.099	-1.2391	0.2772	-0.79311	-0.80149	0.05464	-0.05464	0.12173	0.15186	1.3917	0.75443	1.6872	1.649
A_30_P01019229	N/A	lincRNA:chr12:33604247-33638654 reverse strand	-2.39141	0.0539225	0.152926	-0.779143	0.582713	0.32122	-0.16358	-0.22357	-0.1659	0.36916	0.10599	-0.31934	-0.13947	0.24829	0.58258	0.68467	0.022442	0.21253	-0.022442	-0.94776	-0.82092
A_30_P01019232	N/A	lincRNA:chr10:69679644-69682458 forward strand	-5.22989	0.0019574	0.0579608	-0.585355	0.666485	0.46481	-0.092965	0.28929	0.33094	0.74332	0.41554	0.50048	0.25475	-0.29125	-0.07975	-0.33059	0.07975	-0.84736	-0.77561	-0.57631	-0.76398
A_30_P01019233	N/A	lincRNA:chr6:112552041-112560067 forward strand	9.82544	6.40325e-05	0.0280676	0.30684	1.237	-0.32529	-0.16487	-0.32011	-0.25196	-0.43676	-0.37365	-0.37147	-0.44057	0.16487	0.16807	0.20064	0.17838	0.4627	0.41275	0.55189	0.51198
A_30_P01019234	N/A	lincRNA:chr19:16078625-16110246 reverse strand	1.52952	0.177005	0.312542	0.134845	1.09798	0.0046005	-0.22029	-0.23769	-0.13862	-0.049037	-0.079546	-0.25222	0.020535	0.062368	-0.16683	0.16313	0.02449	0.18399	-0.0046005	0.24267	0.20048
A_30_P01019235	N/A	lincRNA:chr19:6268793-6276607 reverse strand	-1.07304	0.3245	0.471513	-0.104781	0.929946	0.033224	-0.040343	0.03736	0.31864	0.23827	0.25512	-0.014045	0.12625	-0.10449	0.014045	-0.13354	-0.17496	-0.19794	0.033242	-0.26254	-0.39083
A_30_P01019242	N/A	lincRNA:chr17:45524689-45525320 reverse strand	-2.07036	0.0838455	0.19578	-0.41239	0.751378	0.62308	0.81997	1.0221	1.0319	0.69361	0.62655	0.84424	0.27027	-0.7453	-0.50973	-0.54145	-0.27027	-1.4043	-0.58199	-0.80198	-0.92804
A_30_P01019245	N/A	lincRNA:chr13:56286339-56298089 forward strand	0.543936	0.606092	0.723472	0.130038	1.09432	-0.22496	0.079397	-0.075661	0.35162	0.29383	0.33416	0.12823	-0.19101	0.29571	0.038415	-0.25673	-0.39014	-0.038415	-0.21081	-0.13489	0.59152
A_30_P01019247	N/A	lincRNA:chr17:17371885-17406679 forward strand	-3.70186	0.0100662	0.0756524	-0.664104	0.63108	0.23232	0.77097	0.53549	0.16097	0.10325	0.065464	0.17659	1.6134	-0.62887	-0.082858	-0.065464	-0.31397	-0.89681	-0.70934	-0.85923	-1.2822
A_30_P01019248	N/A	lincRNA:chr3:83120454-83152078 forward strand	-0.116371	0.911156	0.942	-0.0202093	0.98609	0.056999	0.12686	0.012416	0.23564	0.2333	-0.18694	-0.13739	-0.39941	-0.061547	-0.0026259	0.0026259	-0.04181	0.090666	-0.18105	-0.44822	0.35441
A_30_P01019249	N/A	lincRNA:chr3:68867193-68876128 forward strand	0.753293	0.479778	0.616096	0.0717905	1.05102	0.14147	-0.75459	0.10875	-0.4888	-0.47248	-0.31097	0.067763	-0.59633	0.00094795	-0.23764	0.033257	0.12305	0.21998	-0.013431	0.0011759	-0.00094795
A_30_P01019250	N/A	lincRNA:chr5:74487385-74497428 forward strand	0.0337631	0.974161	0.983992	0.00679251	1.00472	-0.0045009	-0.30561	0.038884	0.0045009	-0.5274	-0.31021	-0.66306	-0.1897	0.14329	0.24228	-0.332	0.28447	0.11588	-0.27997	0.1141	0.4152
A_30_P01019251	N/A	lincRNA:chr16:4585697-4594022 reverse strand	-2.05013	0.0862262	0.198775	-0.540958	0.687314	-0.016401	0.016401	0.3511	-0.073047	-0.48348	-0.17593	-0.13616	0.032061	-0.055232	0.60664	0.78318	0.39827	-0.19084	0.32672	0.021327	-0.58818
A_30_P01019254	N/A	lincRNA:chr1:167797581-167803031 reverse strand	2.45078	0.0497379	0.146213	0.330813	1.25772	-0.13439	-0.12843	0.015884	-0.015884	-0.25143	0.21164	0.44352	-0.03114	-0.14243	-0.48868	0.1498	-0.097883	0.17071	0.23879	0.22922	0.10534
A_30_P01019255	N/A	lincRNA:chr8:119732348-119749198 forward strand	2.55709	0.0430771	0.135601	0.310897	1.24048	-0.0094011	-0.14379	-0.14037	-0.42658	-0.33719	0.33043	-0.15307	-0.10835	-0.06626	0.0094011	0.20402	0.14507	0.24585	0.21964	0.67621	0.39412
A_30_P01019258	N/A	lincRNA:chr16:29804864-29815614 reverse strand	-0.0802485	0.938649	0.960662	-0.00670075	0.995366	0.23398	0.19668	0.26814	0.25463	0.18348	0.046061	-0.15678	-0.12174	0.024672	-0.038501	-0.024672	-0.1723	-0.034489	-0.23148	0.11745	-0.089085
A_30_P01019259	N/A	lincRNA:chr5:33773382-33776739 reverse strand	-0.274999	0.792541	0.862426	-0.0270825	0.981403	0.41046	0.24339	0.40095	0.45704	0.16071	0.55006	0.34976	0.24884	-0.51007	-0.35289	-0.27483	-0.30502	-0.52989	-0.49419	-0.16071	-0.36635
A_30_P01019260	N/A	lincRNA:chr8:106619342-106624851 forward strand	-1.7936	0.123039	0.247201	-0.35028	0.784432	-0.33223	0.4352	-0.45323	0.19853	-0.57268	0.45795	-0.50364	1.3508	0.029559	0.13244	0.0013742	-0.0013747	-0.77788	0.10267	-0.11606	-0.44785
A_30_P01019264	N/A	lincRNA:chr4:114627748-114632898 reverse strand	-1.93126	0.101667	0.218945	-0.289893	0.817963	0.018839	0.048126	0.12277	0.36539	0.47693	0.47835	0.69941	0.19973	-0.16248	-0.36963	-0.32205	-0.018839	-0.38412	-0.28441	-0.49775	-0.86629
A_30_P01019266	N/A	lincRNA:chr6:35201798-35217831 forward strand	4.15122	0.00600288	0.0667133	0.643008	1.56158	-0.30161	-0.6591	-0.38431	-0.74199	-1.1665	-0.84744	-0.80146	-0.48425	0.58469	0.43085	0.67994	0.30161	1.2733	0.77212	1.1583	1.3654
A_30_P01019267	N/A	lincRNA:chr4:136856064-136875614 reverse strand	-1.12555	0.303354	0.449963	-0.445753	0.734201	0.044965	-0.10749	1.1108	-0.044965	0.54784	-0.4287	0.86333	-0.2401	-0.31768	0.78459	0.81305	0.44402	-0.30764	0.85134	-0.14291	-0.45982
A_30_P01019268	N/A	lincRNA:chr6:90937606-90938335 reverse strand	-0.169721	0.870807	0.915662	-0.0232831	0.983991	0.13552	0.30205	0.35425	0.56682	-0.0023143	0.47325	0.21546	0.14716	0.0023143	-0.26274	-0.18088	-0.51844	-0.076558	-0.24111	-0.48688	-0.24833
A_30_P01019269	N/A	lincRNA:chr12:112224193-112225328 reverse strand	2.57212	0.0422147	0.134209	0.22168	1.16609	0.11884	-0.012403	-0.040983	-0.060479	-0.019996	0.18194	-0.19919	0.082925	0.030306	-0.22926	-0.098473	-0.10749	0.30817	0.012403	0.029091	0.13214
A_30_P01019271	N/A	lincRNA:chr6:54591416-54597566 forward strand	1.12559	0.30334	0.449963	0.0866382	1.06189	-0.11893	0.13043	-0.21631	0.19298	-0.21804	-0.13789	0.12248	-0.4896	0.16436	-0.15217	0.0021806	-0.053861	0.17005	0.11066	0.028533	-0.0021806
A_30_P01019275	N/A	lincRNA:chr13:108825897-108833335 reverse strand	-0.750184	0.481515	0.617598	-0.102181	0.931623	0.1738	0.15309	-0.019866	0.31478	0.11257	1.3513	0.3033	0.61082	0.019866	-0.49167	-0.44446	-0.16988	-0.29178	-0.41478	-0.25311	-0.5352
A_30_P01019280	N/A	lincRNA:chr8:91569369-91594119 reverse strand	3.59779	0.0113967	0.077584	0.276118	1.21093	0.46732	0.8169	0.46871	0.46951	0.3939	0.59406	0.00077772	0.48587	-0.49472	-0.47778	-0.42547	-0.5082	-0.18972	-0.35377	-0.25743	-0.00077772
A_30_P01019284	N/A	lincRNA:chr6:31267612-31293337 forward strand	-3.9715	0.00735435	0.0700424	-0.40519	0.755137	0.25117	0.33908	0.24888	0.3733	0.38928	0.33374	0.2697	0.2266	-0.6074	-0.52245	-0.36716	-0.2266	-0.96928	-0.70685	-0.78351	-0.88473
A_30_P01019287	N/A	lincRNA:chr2:75493715-75494227 reverse strand	2.0083	0.0913693	0.20558	0.680528	1.60273	-0.8382	-1.9585	-1.725	-0.049182	-1.0345	-0.55651	-0.033477	-0.55226	0.033477	1.152	1.2621	0.34531	1.3923	1.3623	1.0013	1.7591
A_30_P01019289	N/A	lincRNA:chrX:98658045-98677545 reverse strand	0.344085	0.742521	0.826506	0.0394183	1.0277	0.16423	-0.17552	-0.0060258	0.071843	0.23377	0.13516	0.050066	-0.094982	-0.12797	-0.3526	0.078988	0.0052524	-0.15406	-0.1759	0.096556	-0.0052524
A_30_P01019295	N/A	lincRNA:chr16:64823448-64824632 reverse strand	0.729364	0.493256	0.627702	0.142347	1.1037	-0.1636	-0.13708	-0.14958	0.0059559	0.057787	-0.11234	-0.24136	-0.0059559	-0.0074656	0.035484	0.016347	0.056766	0.3515	-0.31018	0.041179	0.58802
A_30_P01019302	N/A	lincRNA:chr5:113594167-113645342 reverse strand	-1.09585	0.31517	0.462178	-0.130659	0.913414	0.0071549	0.32498	-0.017871	0.2672	0.12205	0.22167	-0.1479	0.079787	0.0092225	0.19254	-0.017671	-0.24314	-0.0071549	-0.069501	-0.1362	-0.36883
A_30_P01019303	N/A	lincRNA:chr9:7214754-7225700 forward strand	0.774314	0.468149	0.60578	0.117074	1.08453	-0.025773	0.081362	0.2434	0.35993	0.34945	0.39217	0.21943	0.12949	-0.12522	-0.40383	-0.17315	-0.5557	-0.48967	0.025773	-0.076975	-0.24873
A_30_P01019304	N/A	lincRNA:chr1:183783306-183834531 forward strand	-0.769646	0.470715	0.607914	-0.18801	0.877816	0.38863	0.27876	-0.072603	0.287	0.080391	-0.88693	0.072603	0.095676	0.18678	-0.41206	-0.18057	-0.14423	0.12299	-0.45891	-0.11908	-0.84712
A_30_P01019310	N/A	lincRNA:chr7:66562613-66565106 forward strand	0.882042	0.411693	0.555048	0.0910975	1.06518	-0.08922	-0.12628	-0.0095849	0.0095849	-0.24952	-0.028545	-0.029179	-0.17525	0.29032	-0.05395	0.3072	0.3374	0.44016	0.21923	0.31383	0.27214
A_30_P01019313	N/A	lincRNA:chr3:26982754-26983352 reverse strand	2.31482	0.0598724	0.162093	1.22725	2.3412	-0.86982	-0.81074	-1.5263	-0.064884	0.068226	-0.8541	-0.27246	0.61744	0.064884	0.91607	-1.0716	-1.0126	0.82703	0.34041	1.3405	1.2978
A_30_P01019316	N/A	lincRNA:chr3:62727150-62758225 forward strand	3.1732	0.0192407	0.0936959	0.345358	1.27047	0.12964	-0.45577	-0.085743	-0.1334	0.39996	0.57511	-0.15693	0.047713	-0.20033	-0.15243	-0.047713	-0.13293	0.05773	0.0488	0.49142	0.25008
A_30_P01019320	N/A	lincRNA:chr7:31709550-31723025 forward strand	0.344614	0.742142	0.826297	0.0145785	1.01016	0.11229	0.24237	0.19966	0.23375	0.081704	0.26276	-0.011894	0.1137	-0.053406	-0.14525	-0.12131	-0.037003	-0.074748	0.011894	-0.085761	-0.15004
A_30_P01019322	N/A	lincRNA:chr9:96635508-96654148 reverse strand	1.24618	0.259147	0.40373	0.167658	1.12323	-0.26254	-0.26732	-0.16302	-0.21776	-0.31217	-0.021127	-0.39012	-0.4692	0.14967	0.021127	0.36747	0.21058	0.15678	0.1623	0.51455	0.58585
A_30_P01019324	N/A	lincRNA:chr7:126872550-126886125 reverse strand	1.63219	0.153759	0.2855	0.328351	1.25558	0.34895	-0.25064	0.00071454	-0.059551	0.46192	0.35563	-0.14154	0.12859	-0.31731	-0.57915	0.1563	-0.27422	-0.00071454	-0.25627	0.34606	0.20995
A_30_P01019328	N/A	lincRNA:chr3:36280098-36347798 reverse strand	-2.45307	0.0495837	0.146012	-0.45987	0.727052	0.20988	0.45412	0.13105	0.12756	-0.011348	0.28186	0.46698	0.70291	-0.0067384	-0.017997	-0.14784	-0.075625	-0.59607	0.0067384	-0.85144	-0.64691
A_30_P01019332	N/A	lincRNA:chr7:88668435-88674440 forward strand	0.608576	0.565118	0.689704	0.146833	1.10714	0.22163	0.12083	0.26893	0.072635	0.32638	0.34987	0.28384	-0.072635	-0.68912	-0.64514	-0.62421	-0.6013	0.19894	-0.53993	-0.76535	-0.8661
A_30_P01019333	N/A	lincRNA:chr3:127037711-127111912 reverse strand	-0.393422	0.707607	0.80214	-0.0995745	0.933308	0.26197	1.3529	0.7078	0.48464	-0.34007	0.04846	-0.038301	0.1061	-0.0344	0.0344	-0.045847	-0.079235	-0.27149	0.59573	-0.56962	-0.278
A_30_P01019334	N/A	lincRNA:chr3:137742666-137744470 forward strand	-3.42714	0.0140203	0.0830351	-0.941825	0.520574	0.8187	0.69105	0.5883	0.7362	1.365	1.2661	0.97828	1.3183	-0.73339	-0.69106	-0.71435	-0.5883	-1.4248	-1.069	-2.3628	-1.6378
A_30_P01019336	N/A	lincRNA:chr7:57116623-57121735 forward strand	-1.50392	0.183298	0.320083	-0.24477	0.84395	0.18062	0.34904	-0.0088387	-0.16148	0.04407	0.46589	-0.078932	-0.25208	0.03056	-0.09791	0.055919	0.18939	-0.10157	-0.05804	-0.65035	0.0088387
A_30_P01019339	N/A	lincRNA:chr5:139230332-139230823 reverse strand	-2.53661	0.0442831	0.137503	-0.282568	0.822126	0.10532	0.045572	0.0079849	-0.010344	0.23541	0.019144	-0.2044	0.31779	0.15254	-0.17974	-0.0079849	0.092043	-0.046194	-0.24214	-0.34396	-0.44112
A_30_P01019343	N/A	lincRNA:chr6:93029101-93031007 forward strand	3.94529	0.00757845	0.0705738	1.12144	2.17564	-1.4263	-2.1452	-1.7957	-1.6273	-0.56113	-0.86454	-2.0395	-3.0948	0.56113	1.0585	1.3279	1.1485	2.017	1.5507	2.5923	2.4218
A_30_P01019345	N/A	lincRNA:chr16:8738782-8830148 reverse strand	-0.169071	0.871297	0.91596	-0.0500923	0.965875	0.10774	0.54922	0.078144	0.50905	0.20058	0.020986	-0.020986	0.32863	-0.2311	-0.63483	-0.56742	-0.35606	0.086921	-0.53465	-1.2486	-0.29345
A_30_P01019349	N/A	lincRNA:chr13:99472132-99472291 forward strand	-0.0260467	0.980065	0.987865	-0.00268683	0.998139	0.052617	0.29082	-0.019804	0.11937	0.19691	0.22939	-0.0026457	0.081124	0.18283	-0.083047	-0.28178	-0.1594	-0.11376	0.0026457	-0.10179	-0.13924
A_30_P01019353	N/A	lincRNA:chr5:122048289-122068947 reverse strand	-2.5956	0.0409033	0.131988	-0.276519	0.825581	-0.33236	0.21443	-0.042659	-0.010441	-0.46358	-0.30032	0.010441	-0.4384	0.36154	0.34203	0.2994	0.31715	-0.12827	0.33102	-0.092626	0.10392
A_30_P01019358	N/A	lincRNA:chr18:79286360-79304510 reverse strand	0.281256	0.787962	0.859512	0.0397765	1.02795	0.062649	-0.092977	0.082344	0.3042	0.64514	0.36747	0.25199	0.057786	-0.29649	-0.057786	-0.22184	-0.32451	0.17431	-0.22611	-0.43182	-0.2579
A_30_P01019360	N/A	lincRNA:chr1:107866276-107887102 reverse strand	-2.6252	0.0393117	0.129684	-1.20988	0.432305	0.20868	-0.28348	-0.40696	-0.095438	-0.54575	-0.9436	-0.32278	-0.46011	1.4552	1.6355	1.8499	1.7232	0.84105	1.4898	-0.602	0.095438
A_30_P01019361	N/A	lincRNA:chr4:130039725-130069550 reverse strand	0.334185	0.749612	0.831654	0.0513823	1.03626	0.12312	-0.35787	-0.015918	0.015918	0.172	0.35864	0.031516	-0.063208	-0.039633	-0.33099	-0.20168	0.16773	-0.13575	-0.31862	0.15954	0.095786
A_30_P01019362	N/A	lincRNA:chr8:69416817-69417583 forward strand	-2.01402	0.0906485	0.204637	-0.588297	0.665128	-0.13141	-0.18975	-0.058007	0.32582	1.0277	1.012	0.86592	0.25811	0.058007	-0.23334	-0.23071	0.55283	0.09486	-0.61736	-0.73764	-0.94626
A_30_P01019364	N/A	lincRNA:chr13:112648658-112719303 reverse strand	0.691332	0.515201	0.646324	0.163705	1.12016	0.44098	0.19389	0.028025	0.19845	0.27433	0.35463	-0.04888	0.1152	0.053487	-0.35146	-0.75631	-0.76095	-0.028025	-0.13988	-0.6428	-0.34971
A_30_P01019369	N/A	lincRNA:chr1:138528250-138538250 forward strand	-2.44911	0.0498507	0.146361	-0.492704	0.710692	0.0033612	-0.11419	0.089257	-0.27837	-0.13576	-0.0033612	-0.26541	-0.093537	0.29456	0.62722	0.74659	0.62489	-0.076099	0.58813	0.025002	-0.21459
A_30_P01019371	N/A	lincRNA:chr1:186560855-186563399 forward strand	0.769601	0.47074	0.607914	0.125304	1.09074	0.078839	-0.736	-0.28923	-0.065899	0.47417	0.08577	-0.33175	-0.21033	0.00017786	-0.35474	0.016499	0.27754	0.31207	-0.00017786	0.2358	-0.107
A_30_P01019372	N/A	lincRNA:chr15:102026122-102033725 forward strand	0.400221	0.702854	0.798742	0.180337	1.13315	0.12981	0.20069	-0.027653	0.027653	0.53039	0.41814	0.22902	0.66239	-0.8425	-0.56869	-0.85927	-1.1135	-0.75981	0.51332	-0.82042	-1.5957
A_30_P01019373	N/A	lincRNA:chr1:94077221-94091396 forward strand	0.142347	0.891465	0.929275	0.0319915	1.02242	-0.61011	-0.29029	-0.18384	0.025528	0.043162	0.051289	-0.0030291	-0.029805	-0.57565	0.0403	0.031972	0.14014	-0.087201	-0.44988	0.0030291	0.29878
A_30_P01019374	N/A	lincRNA:chr12:110967974-110969051 forward strand	0.534908	0.611946	0.728073	0.0701475	1.04982	0.15204	0.081239	0.34717	0.08824	0.096506	0.45538	0.21509	-0.039889	-0.089618	-0.43882	-0.035852	-0.32104	-0.016845	-0.2505	0.016845	-0.35424
A_30_P01019377	N/A	lincRNA:chr11:79551860-79552221 reverse strand	1.97739	0.0953688	0.210784	0.161206	1.11822	0.0052042	-0.066303	-0.11625	-0.0033197	0.14374	0.28303	-0.055272	0.10262	0.063358	-0.19165	-0.12812	-0.05045	0.17382	0.0033197	0.20081	-0.039986
A_30_P01019379	N/A	lincRNA:chr17:46972160-46997919 reverse strand	-1.44275	0.19919	0.338112	-0.281618	0.822668	-0.32261	-0.18481	-0.64972	-0.16813	0.93797	-0.20461	-0.079594	0.16617	0.32163	0.53935	0.12676	0.096115	0.079594	0.41998	-0.30271	-0.23948
A_30_P01019380	N/A	lincRNA:chr16:4867322-4874772 forward strand	-2.74499	0.0335135	0.120071	-0.240768	0.846295	0.24478	1.0555	0.71069	0.92663	-0.07536	0.16741	0.30282	0.30584	-0.0061431	0.0061431	-0.3462	-0.14645	-0.40671	-0.31977	-0.30202	-0.42722
A_30_P01019382	N/A	lincRNA:chr8:129102060-129109035 reverse strand	-0.284701	0.785444	0.85767	-0.0774395	0.947738	0.13577	0.037616	-0.5414	0.070571	0.53998	1.1809	-0.18947	0.78671	0.33406	-0.26187	-0.074298	-0.11533	-0.34128	-0.58041	-0.037616	0.53211
A_30_P01019383	N/A	lincRNA:chr3:65729664-65731697 reverse strand	0.701799	0.509098	0.64139	0.2145	1.1603	-0.36183	0.40919	-0.17141	-0.62883	-0.41859	-0.27592	-0.20532	0.00050449	-0.12666	0.88735	0.11937	0.068705	0.47762	-0.00050449	0.32745	1.0022
A_30_P01019384	N/A	lincRNA:chr13:28551902-28975446 reverse strand	-0.500718	0.634404	0.746036	-0.13848	0.908476	0.31134	0.089129	-0.045635	0.68813	1.165	1.2351	0.9597	0.52307	0.041873	-0.041873	-0.69177	-0.44318	-0.28198	-0.15193	-1.0659	-0.18906
A_30_P01019386	N/A	lincRNA:chr16:25523780-25524279 reverse strand	-2.12821	0.0774003	0.186375	-0.418836	0.748028	0.40837	-0.017315	-0.16617	0.47384	-0.0020616	0.063048	-0.18571	0.10782	0.59919	0.0020616	0.2529	-0.11991	0.067519	-0.19089	-0.47312	-0.34461
A_30_P01019392	N/A	lincRNA:chr14:115423660-115463160 reverse strand	2.94566	0.0257576	0.106242	0.742851	1.67348	-0.14972	0.024884	0.26776	0.80936	-0.45476	-0.92267	-0.2249	-0.55068	-0.40716	0.27089	-0.25256	-0.024884	0.57506	0.10508	1.0682	0.80935
A_30_P01019396	N/A	lincRNA:chr1:163508244-163586072 forward strand	-1.17518	0.284443	0.430284	-0.098877	0.93376	0.27731	0.047189	0.12624	-0.0054877	0.531	0.52789	0.0054877	0.10715	-0.26162	-0.18757	0.038951	-0.088053	-0.28032	-0.16362	-0.10808	-0.34178
A_30_P01019397	N/A	lincRNA:chr12:3406750-3425850 reverse strand	-1.32613	0.233042	0.375405	-0.251165	0.840218	0.33584	0.16173	-0.0062864	0.51698	0.24334	0.0062864	0.11527	0.545	-0.47405	-0.56123	0.13066	-0.29211	-0.74457	-0.43338	-0.29724	-0.7262
A_30_P01019398	N/A	lincRNA:chr11:95627874-95640824 forward strand	1.77757	0.125798	0.25034	0.17341	1.12772	-0.0069313	-0.41821	0.006237	-0.068655	0.26847	0.19671	-0.05535	-0.087061	-0.006237	-0.12583	0.12776	0.12115	0.3341	-0.019386	0.24189	0.25388
A_30_P01019402	N/A	lincRNA:chr6:12062275-12075800 reverse strand	0.134306	0.897553	0.932754	0.0339448	1.02381	-0.0019004	0.04316	0.097818	-0.14004	0.12339	0.32613	0.075446	-0.0018351	0.046384	-0.38764	-0.039058	-0.27185	-0.52013	-0.4687	0.47061	0.0018351
A_30_P01019403	N/A	lincRNA:chr5:110097500-110118475 reverse strand	0.743706	0.485147	0.62081	0.0566073	1.04002	0.33919	-0.033437	0.10867	0.22436	0.31719	0.43283	-0.1409	0.16143	-0.1556	-0.27212	-0.11288	0.033437	-0.072925	-0.12867	0.050991	-0.13013
A_30_P01019407	N/A	lincRNA:chr6:148173524-148174740 forward strand	-1.89193	0.107364	0.22621	-0.309708	0.806805	-0.39324	-0.13104	-0.24054	-0.41407	-0.22859	-0.35505	-0.091917	0.23707	0.25765	0.11571	0.66824	0.61242	0.26678	0.091917	-0.15344	0.20993
A_30_P01019408	N/A	lincRNA:chr17:87674225-87682154 reverse strand	-1.06791	0.326632	0.473668	-0.176865	0.884623	0.36778	0.34254	-0.10206	0.091439	0.45879	0.26748	0.39456	0.40807	-0.47307	-0.13157	0.075703	-0.075703	-0.24813	-0.20955	-0.68008	-0.17434
A_30_P01019415	N/A	lincRNA:chr4:40840725-40860875 forward strand	1.76778	0.127515	0.252451	0.400197	1.31969	-0.15575	-0.002013	-0.55675	-0.35012	-0.27548	0.50521	-0.02826	0.002013	-0.20294	0.32197	0.17234	0.17427	0.43293	-0.0060103	0.80647	0.83304
A_30_P01019417	N/A	lincRNA:chr3:145390505-145398253 forward strand	2.95043	0.0255987	0.105907	0.526635	1.44057	0.17686	-0.15931	-0.026454	0.18813	0.026454	0.69074	0.57654	-0.43997	-0.16539	-0.27147	-0.43186	-0.19591	0.27749	-0.087999	0.71177	0.14065
A_30_P01019418	N/A	lincRNA:chr17:56687541-56694631 forward strand	1.71235	0.137672	0.265667	0.343953	1.26923	-0.12962	-0.0039158	-0.35843	-0.084502	0.095761	0.0039158	-0.25604	-0.30314	0.056058	0.1159	-0.080634	0.016741	0.35737	-0.098284	0.86416	0.36063
A_30_P01019423	N/A	lincRNA:chr6:31078802-31079644 reverse strand	0.890522	0.407473	0.551179	0.144907	1.10566	-1.4203	-0.82914	-0.7278	-1.0506	-1.123	-1.1098	-1.5778	-1.5516	0.7278	1.1496	1.0622	0.96963	1.0662	1.0853	1.4925	0.84486
A_30_P01019426	N/A	lincRNA:chr5:113768412-113769110 reverse strand	2.50612	0.0461446	0.140402	0.138969	1.10112	-0.18958	0.066145	-0.12673	-0.015125	-0.11107	0.12078	-0.30289	0.16771	0.023509	-0.17134	-0.050617	-0.21032	0.04925	0.015125	0.066847	0.015886
A_30_P01019427	N/A	lincRNA:chr9:88437245-88465751 reverse strand	-2.86881	0.0284712	0.111264	-1.17584	0.442626	0.38985	0.17835	-0.12091	0.41302	0.49783	-0.63958	0.010702	-0.010702	-0.14553	0.59555	0.49641	0.092018	-0.31424	-0.35277	-1.8835	-1.1144
A_30_P01019428	N/A	lincRNA:chr5:139225387-139230837 forward strand	5.55438	0.00144025	0.0564915	0.503743	1.41789	-0.034379	0.14028	-0.17763	0.17519	-0.082305	-0.29811	-0.44006	0.096895	0.024142	-0.33392	-0.024142	-0.1615	0.30271	0.32001	0.4829	0.41393
A_30_P01019435	N/A	lincRNA:chr12:110973190-110987668 forward strand	1.88318	0.108676	0.227942	0.22742	1.17074	0.032111	0.039432	-0.022246	0.040989	0.12017	0.36717	0.022246	0.11754	-0.42594	-0.3326	-0.64938	-0.49312	-0.42458	-0.36993	0.025658	-0.22251
A_30_P01019436	N/A	lincRNA:chr4:129497990-129515290 reverse strand	-1.90073	0.106063	0.224425	-0.353173	0.78286	0.50015	0.38869	0.82819	0.13699	-0.1032	-0.031059	-0.18413	-0.10641	0.031059	0.055145	-0.052364	0.098509	-0.092102	0.073457	-0.66424	-0.59746
A_30_P01019437	N/A	lincRNA:chr17:88993214-89025839 forward strand	1.27831	0.248361	0.391833	0.266165	1.20261	0.003166	0.15146	0.0020869	-0.064737	-0.40115	0.67376	-0.24365	0.30372	-0.37556	0.11759	-0.79316	-0.105	-0.21613	0.0052779	-0.0020869	0.12147
A_30_P01019438	N/A	lincRNA:chr10:93774693-93893616 forward strand	3.20658	0.0184464	0.0923645	0.208739	1.15568	0.15438	0.1982	0.15354	0.026452	-0.0024962	0.0024962	-0.10277	0.15077	-0.23562	-0.094966	-0.29225	-0.18764	0.065081	-0.060553	0.11477	-0.094819
A_30_P01019443	N/A	lincRNA:chr2:176264400-176302925 forward strand	-2.0766	0.0831243	0.19475	-0.358037	0.780226	-0.056377	0.11938	-0.13462	0.1587	-0.087547	-0.047237	0.017589	-0.078346	0.028961	0.11528	0.10401	0.14765	-0.017589	0.085774	-0.55769	-0.54674
A_30_P01019444	N/A	lincRNA:chr4:128207615-128242898 reverse strand	-0.721582	0.497695	0.6317	-0.160078	0.894977	0.12509	0.43574	-0.01269	0.068811	0.33069	0.29544	0.01269	-0.17144	-0.15295	-0.38021	0.090325	-0.39664	-0.26397	-0.82518	-0.47268	0.082043
A_30_P01019445	N/A	lincRNA:chr18:35967933-35986564 forward strand	-0.190747	0.855014	0.904808	-0.0132915	0.990829	0.31581	0.23956	0.29335	0.2075	0.018336	0.33175	-0.10455	0.14901	-0.20609	-0.14417	0.0872	-0.018336	-0.029984	-0.14643	-0.079448	-0.0787
A_30_P01019446	N/A	lincRNA:chr13:114282250-114308950 reverse strand	1.43385	0.201607	0.340976	0.204808	1.15253	-0.29843	0.088079	-0.23502	0.0041506	-0.61021	-0.085613	-0.027295	-0.2953	0.34947	-0.11779	-0.0041506	0.28161	0.46192	0.094562	0.47323	0.29866
A_30_P01019452	N/A	lincRNA:chr4:88542373-88589148 forward strand	-0.411887	0.694733	0.79252	-0.0585968	0.960198	0.555	0.036435	0.13025	0.072559	0.35921	0.64229	0.018337	0.45863	-0.43425	-0.40038	-0.14277	-0.10011	-0.46872	-0.52173	-0.018337	-0.30311
A_30_P01019455	N/A	lincRNA:chr11:95573399-95587949 forward strand	0.222578	0.831248	0.889171	0.0345563	1.02424	0.52652	0.042696	0.026063	0.1596	0.32458	0.51243	-0.0017509	0.45219	-0.022019	-0.58301	0.0017509	-0.3035	-0.21626	-0.38662	-0.080466	-0.085207
A_30_P01019456	N/A	lincRNA:chr4:155560050-155570900 reverse strand	1.90697	0.105149	0.223348	0.344158	1.26941	0.12067	0.29041	0.36002	0.3588	0.038869	0.10525	0.18768	-0.038869	-0.42234	-0.91799	-0.68157	-0.36928	-0.26383	-0.46708	0.1108	-0.39444
A_30_P01019457	N/A	lincRNA:chr15:73455424-73477275 reverse strand	1.8401	0.115362	0.236869	0.274911	1.20992	0.082782	-0.30733	0.035006	-0.14	-0.052727	-0.035006	-0.12143	-0.26206	0.3525	-0.067315	0.088664	-0.042423	0.43042	0.13196	0.22356	0.64513
A_30_P01019458	N/A	lincRNA:chr5:15033568-15033987 forward strand	-0.196877	0.850424	0.901869	-0.0282375	0.980618	0.58882	0.2314	0.44118	0.51114	0.64417	0.89212	0.46657	0.61436	-0.28861	-0.57308	-0.55887	-0.25654	-0.27038	-0.6929	-0.59537	-0.2314
A_30_P01019459	N/A	lincRNA:chr5:74487385-74497428 reverse strand	1.0511	0.33369	0.481182	0.541623	1.45561	-0.86651	-2.1035	-1.1772	-1.5934	-1.8702	-1.3069	-1.6898	-1.3746	2.2978	0.86651	1.902	2.1371	2.8034	1.5963	1.7324	3.2378
A_30_P01019461	N/A	lincRNA:chr1:186560855-186563399 forward strand	0.52618	0.617637	0.732511	0.107385	1.07727	0.055466	-0.74195	-0.22292	-0.0014486	0.42241	0.27489	-0.15888	-0.11743	0.1567	-0.37025	0.0014486	0.41941	0.3306	-0.082577	0.39775	-0.0089226
A_30_P01019463	N/A	lincRNA:chr1:138528250-138538250 forward strand	-0.830235	0.438186	0.579041	-0.212745	0.862894	0.19471	-0.16114	0.094769	0.19792	-0.52504	0.044761	-0.13889	-0.32239	-0.1133	0.42499	0.70708	0.36901	-0.050158	0.70818	-0.044761	-0.076459
A_30_P01019464	N/A	lincRNA:chr1:23339247-23339897 forward strand	0.785808	0.461875	0.600072	0.113023	1.08149	-0.18328	0.038223	-0.096874	0.22351	0.17127	0.55493	0.28923	0.0835	-0.049019	-0.36039	-0.038223	-0.15035	0.22233	-0.30633	-0.17487	0.11298
A_30_P01019468	N/A	lincRNA:chr3:62727150-62758225 forward strand	-0.139065	0.893949	0.930536	-0.0283921	0.980512	0.0054185	-0.10852	-0.07593	-0.25408	-0.46894	-0.49528	-0.46106	-0.13521	0.21129	0.57224	0.68912	0.59495	-0.0054185	0.49225	0.68962	0.77758
A_30_P01019469	N/A	lincRNA:chr14:21621875-21638625 reverse strand	1.09165	0.316872	0.46385	0.264152	1.20093	0.0027618	-1.1606	0.082868	-0.27822	0.63002	0.16743	-1.253	-0.18129	0.023108	-0.40718	-0.0027618	0.15561	-0.062527	-0.092958	0.80836	0.17251
A_30_P01019472	N/A	lincRNA:chr9:65376063-65390480 reverse strand	2.12472	0.0777741	0.186828	0.090116	1.06446	0.22694	0.027705	0.0023103	-0.072153	0.19231	0.485	0.25994	-0.036791	-0.024483	-0.2066	-0.099604	-0.079839	0.0040412	-0.067156	-0.0023103	0.015363
A_30_P01019473	N/A	lincRNA:chr13:108548345-108679004 reverse strand	1.90115	0.106	0.224417	0.332407	1.25911	0.18189	0.3268	-0.51782	-0.002718	-0.10562	-0.42541	-0.49249	-0.36865	0.002718	0.0035148	-0.093729	0.04877	0.70291	0.24555	-0.1113	0.45374
A_30_P01019474	N/A	lincRNA:chr12:89519675-89533975 forward strand	1.4517	0.196789	0.335338	0.160682	1.11782	0.2914	0.095303	0.12409	0.199	0.42126	0.34157	0.10068	0.32329	-0.4897	-0.51235	-0.21421	-0.39673	-0.095303	-0.46883	-0.11402	-0.29211
A_30_P01019475	N/A	lincRNA:chr6:120670699-120677449 forward strand	2.08714	0.0819213	0.193071	0.22688	1.1703	-0.65713	0.0042634	-0.19927	-0.49667	-0.93341	-1.0235	-0.44836	-0.83166	0.083385	-0.0042634	0.084336	0.095697	0.18357	0.046094	0.48865	0.44836
A_30_P01019476	N/A	lincRNA:chr6:31170350-31287353 forward strand	-12.4468	1.64294e-05	0.0115861	-0.366608	0.775604	0.46409	0.38015	0.30623	0.288	0.53426	0.44298	0.26671	0.11248	-0.19649	-0.21352	-0.11248	-0.14244	-0.58109	-0.49644	-0.53325	-0.52058
A_30_P01019478	N/A	lincRNA:chr16:4867322-4874772 forward strand	3.88214	0.00815049	0.0715303	0.241116	1.18191	0.17629	0.12425	-0.040125	0.062937	0.029484	0.42847	-0.061392	0.26843	-0.17452	-0.29087	-0.32247	-0.12474	-0.029484	-0.076091	0.1062	0.051238
A_30_P01019479	N/A	lincRNA:chr14:26834450-26847000 forward strand	2.3933	0.0537841	0.152771	0.230346	1.17312	-0.14616	-0.64728	-0.089727	-0.50943	-0.69652	-0.68027	-0.8304	-0.49586	0.3568	0.089727	0.38302	0.23399	0.43972	0.3614	0.4985	0.6853
A_30_P01019480	N/A	lincRNA:chr17:74580316-74599991 reverse strand	3.79846	0.008984	0.0733085	0.519067	1.43303	0.24155	0.1969	-0.22229	0.4504	-0.01224	-0.13928	1.4148	-0.18164	-0.2499	-0.18798	-0.49075	-0.36749	0.01224	0.54211	0.15181	0.073987
A_30_P01019485	N/A	lincRNA:chr7:66562376-66579519 forward strand	1.59682	0.161419	0.294645	0.146341	1.10676	-0.18389	-0.24679	-0.011381	-0.14562	-0.52474	-0.19471	-0.010517	-0.42518	0.24342	0.010517	0.2171	0.2673	0.49449	0.24203	0.39771	0.18947
A_30_P01019486	N/A	lincRNA:chr17:26911397-26917047 reverse strand	2.35212	0.0568937	0.157593	0.623386	1.54049	-0.047872	-0.5904	-0.025063	-0.64376	-0.14248	-0.15934	0.095895	-0.43278	0.19388	0.025063	-0.037596	0.34999	0.54213	0.16445	1.2829	1.0354
A_30_P01019488	N/A	lincRNA:chr4:128060015-128075590 reverse strand	0.73009	0.492844	0.62728	0.248005	1.18756	0.37033	0.38194	-0.048037	0.42563	-0.37875	0.20504	0.1415	0.048037	-0.21457	-0.96655	-0.77658	-0.23862	-0.75468	-0.82114	0.17806	0.19346
A_30_P01019491	N/A	lincRNA:chr9:41137539-41353289 reverse strand	0.938865	0.384039	0.529146	0.224119	1.16806	0.37989	0.62399	-0.072058	-0.095012	0.0058165	-0.82348	-0.94388	0.13525	-0.0058165	-0.27153	0.33763	-0.1616	-0.38251	0.45791	0.44805	0.27171
A_30_P01019493	N/A	lincRNA:chr1:75075500-75102200 reverse strand	-1.18428	0.281086	0.426515	-0.318703	0.80179	0.11676	0.73693	-0.25893	0.51045	0.36794	-0.64853	0.22179	0.057702	-0.37309	0.19352	-0.0071235	-0.33694	-0.81815	-0.10702	0.0071239	-0.8804
A_30_P01019496	N/A	lincRNA:chr12:110944403-110988678 forward strand	1.32392	0.233731	0.376105	0.22816	1.17134	0.093584	0.43542	0.32273	0.40421	0.0031402	0.93726	0.11124	0.45884	-0.68521	-0.78683	-0.59222	-0.63695	-0.75736	-0.0031402	-0.64281	-0.38526
A_30_P01019499	N/A	lincRNA:chr7:126872550-126886125 reverse strand	1.8378	0.115731	0.237343	0.315891	1.24478	0.41529	-0.36245	0.037803	-0.21291	0.46661	0.33759	-0.060507	0.16854	-0.096045	-0.36501	0.0076108	-0.452	0.18067	-0.21965	0.40471	-0.0076108
A_30_P01019500	N/A	lincRNA:chr8:19682258-19700836 forward strand	-1.49142	0.186448	0.323273	-0.321827	0.800056	0.021372	0.39151	-0.060092	0.025834	-0.27718	0.020031	-0.057818	-0.47025	-0.21077	0.25894	0.3064	0.751	-0.043686	0.15774	-0.020031	-0.27576
A_30_P01019501	N/A	lincRNA:chr14:121850951-121854978 reverse strand	-3.08139	0.0216244	0.0981819	-0.26806	0.830436	0.28168	0.18634	0.25996	0.2132	0.28565	0.47066	-0.088495	0.40278	0.085443	-0.085443	-0.10731	-0.2139	-0.48571	-0.35183	-0.36725	-0.18866
A_30_P01019502	N/A	lincRNA:chr1:33893475-33903900 reverse strand	1.75031	0.130635	0.256338	0.23561	1.1774	0.027082	-0.10346	0.037674	-0.45311	-0.29922	0.16943	-0.50144	-0.43103	-0.0055752	0.0055752	0.040482	-0.056131	0.20706	-0.12559	0.49834	0.34698
A_30_P01019504	N/A	lincRNA:chr17:13020750-13033750 forward strand	-2.95266	0.0255247	0.10579	-1.57017	0.336769	-0.1746	0.027145	0.020203	0.10433	-1.1437	-0.43306	-0.70943	-0.4139	0.62084	1.036	0.87724	0.64816	0.23757	-0.020203	-1.9056	-1.4102
A_30_P01019505	N/A	lincRNA:chr16:34524589-34573439 reverse strand	-2.35329	0.0568022	0.157409	-0.138173	0.908669	-1.3538	-0.48168	-1.3319	-0.22979	-0.40787	-0.50589	-0.6696	-1.6674	0.50211	0.42782	0.53535	0.32096	0.34528	0.22979	0.27509	0.38339
A_30_P01019506	N/A	lincRNA:chr3:93150619-93184368 forward strand	3.51979	0.0125217	0.08016	0.990559	1.98695	-0.25165	-0.50093	-0.28885	-0.51052	-0.0042043	-0.15619	-0.33027	-0.76633	0.37603	0.0042043	0.28743	0.11558	1.3803	0.45078	1.7227	1.1917
A_30_P01019507	N/A	lincRNA:chr11:97457180-97487074 reverse strand	4.24809	0.00539145	0.06581	0.834416	1.78314	-0.44389	-1.1752	-0.9691	-1.2489	0.064645	-0.10051	-0.88094	-0.59112	-0.0049481	0.0049481	0.067435	0.2181	0.66594	0.50046	1.2037	1.2531
A_30_P01019512	N/A	lincRNA:chr4:141100989-141106639 reverse strand	1.76798	0.127479	0.252412	0.171375	1.12613	0.0985	0.13919	0.084433	0.15569	-0.057783	0.27785	0.0057783	0.080468	-0.14732	-0.43183	-0.27957	-0.19535	-0.0057783	-0.28479	0.049867	-0.12787
A_30_P01019515	N/A	lincRNA:chr19:14911511-14911831 reverse strand	-2.30818	0.0604196	0.163037	-0.372045	0.772686	0.67284	0.14026	0.64016	0.55106	0.85222	0.94619	0.46476	0.52921	-0.47975	-0.38079	-0.32916	-0.14026	-0.70467	-1.1073	-0.44224	-0.56393
A_30_P01019517	N/A	lincRNA:chr14:55671783-55680316 forward strand	-0.562398	0.594218	0.713986	-0.0516072	0.964861	0.24039	0.13621	0.36021	-0.0027838	0.28219	0.46811	0.14848	0.0027838	-0.057385	-0.20229	-0.15221	-0.19309	-0.19608	-0.25471	0.024786	-0.3854
A_30_P01019519	N/A	lincRNA:chr5:122048289-122068947 reverse strand	-3.30719	0.0162616	0.0882315	-0.41107	0.752065	-0.20152	0.20933	0.11033	-0.11033	-0.40716	-0.38231	0.15312	-0.63281	0.40316	0.47268	0.23411	0.34788	-0.15163	0.29254	-0.1367	-0.19066
A_30_P01019526	N/A	lincRNA:chr7:99879368-99889978 forward strand	-1.07527	0.323579	0.470566	-0.125725	0.916543	-0.79928	-0.39162	-0.4	-0.58213	-0.6649	-0.59635	-0.59015	-0.86048	0.43748	0.64916	0.83108	0.64643	0.44589	0.39162	0.76621	0.45753
A_30_P01019529	N/A	lincRNA:chr3:51890691-51891781 reverse strand	2.43645	0.0507157	0.147851	0.665545	1.58617	-0.23554	-0.13294	-0.15523	0.069287	0.064727	-0.16955	-0.11131	0.14635	0.057154	-0.058002	0.041649	-0.19698	0.43825	-0.041649	1.001	1.1084
A_30_P01019532	N/A	lincRNA:chr2:94008913-94019798 forward strand	-0.828999	0.438833	0.579627	-0.166086	0.891258	0.71779	0.51103	0.06156	0.46243	-0.039977	0.41043	0.38692	0.36199	-0.10339	-0.43444	-0.16974	-0.23797	0.039977	-0.71465	-0.22409	-0.71112
A_30_P01019534	N/A	lincRNA:chr13:9818700-9824125 reverse strand	0.629537	0.552199	0.679146	0.0756668	1.05385	0.06331	-0.34393	0.13351	0.17529	0.42448	0.35708	0.090246	-0.057404	-0.090681	-0.31931	-0.049906	0.041085	-0.041085	-0.19894	0.23118	-0.1073
A_30_P01019535	N/A	lincRNA:chr6:126768864-126769326 reverse strand	-3.07827	0.021711	0.0983171	-0.464155	0.724896	0.1568	0.50542	0.52884	0.57428	-0.07018	0.48639	0.55213	0.19518	-0.0085969	-0.10045	-0.009851	0.0085969	-0.37943	-0.26227	-0.92895	-0.39627
A_30_P01019536	N/A	lincRNA:chr18:83530624-83534486 reverse strand	1.79049	0.12357	0.247802	0.242589	1.18311	0.12265	0.55357	-0.0023925	0.11261	0.0023925	0.20155	-0.023665	0.0096118	-0.19041	-0.29331	-0.23405	-0.28615	0.011095	-0.22479	0.3609	-0.18077
A_30_P01019537	N/A	lincRNA:chr1:175653557-175671940 reverse strand	1.6615	0.147677	0.278304	0.247785	1.18738	-0.64139	-1.2585	-0.79549	-0.81589	-0.76131	-0.76582	-0.54914	-1.1622	0.54914	0.97861	0.78227	0.91018	1.1036	0.75354	1.3125	1.0417
A_30_P01019540	N/A	lincRNA:chr4:124127144-124334840 reverse strand	-2.20454	0.0696655	0.176231	-0.598635	0.660379	-0.58727	0.34202	-0.79043	0.028799	0.59531	0.032751	0.38343	0.13778	-0.44933	0.15283	0.1508	-0.26358	-0.87368	-0.028799	-0.98886	-0.91248
A_30_P01019544	N/A	lincRNA:chr14:115366426-115441225 forward strand	1.4524	0.1966	0.335109	0.140813	1.10253	0.80652	0.030959	0.25255	0.36007	0.77899	0.72405	0.35033	0.75589	-0.4452	-0.38245	-0.21133	-0.15212	-0.20567	-0.32593	-0.06529	-0.030959
A_30_P01019548	N/A	lincRNA:chr4:12050675-12066450 forward strand	-0.851978	0.426918	0.569012	-0.505478	0.704427	0.4349	0.032516	0.39598	0.072984	-0.032516	0.27578	0.40286	-0.080735	0.083053	-0.23972	-0.26193	-0.10319	0.67902	-0.37053	-2.1678	-0.68439
A_30_P01019549	N/A	lincRNA:chr14:62263564-62307496 reverse strand	-0.310602	0.76661	0.844552	-0.0353573	0.97579	0.2613	0.29568	0.33951	0.24226	0.19163	0.27263	-0.037129	0.45103	-0.31148	0.027077	-0.053867	-0.16216	-0.16203	-0.4062	-0.027077	-0.046552
A_30_P01019551	N/A	lincRNA:chr11:117792051-117811334 reverse strand	0.384265	0.714032	0.807276	0.0788225	1.05616	0.23574	-0.244	0.0022044	0.29541	0.28123	0.47292	0.31878	0.19928	-0.1822	-0.75651	-0.0022044	-0.31774	-0.08408	-0.30448	0.0083456	-0.56315
A_30_P01019553	N/A	lincRNA:chr4:40720362-40729687 forward strand	0.0757615	0.942072	0.962972	0.0074807	1.0052	0.30475	-0.10551	-0.031193	-0.0023582	0.10078	0.16913	-0.045727	-0.15057	0.0023582	-0.011864	0.18922	-0.084535	0.072249	-0.20045	0.090633	0.16267
A_30_P01019556	N/A	lincRNA:chr15:32167516-32174417 reverse strand	-0.34425	0.742403	0.826404	-0.0230137	0.984175	-0.3999	-0.37868	-0.26424	-0.29989	0.18126	-0.45818	-0.14482	0.027614	0.067245	0.17792	-0.09227	0.13936	0.11137	0.036479	-0.027614	0.079965
A_30_P01019559	N/A	lincRNA:chr17:22916801-22954670 reverse strand	-0.824174	0.441364	0.581912	-0.23292	0.850911	0.12087	0.18833	-0.16869	0.080394	0.17553	0.4143	0.14459	-0.080395	-0.20422	-0.42491	-0.23669	0.48816	-0.7199	0.13565	-0.59337	-0.13172
A_30_P01019560	N/A	lincRNA:chr1:42689799-42749799 forward strand	1.53058	0.17675	0.31218	0.108916	1.07842	0.1319	-0.05102	0.1485	0.11635	0.12439	0.53506	0.05102	0.14634	-0.16035	-0.27453	-0.22032	-0.11267	-0.13672	-0.21069	0.079187	-0.063983
A_30_P01019561	N/A	lincRNA:chrX:148803114-148851243 forward strand	0.660877	0.53323	0.662619	0.106642	1.07672	-0.25931	-0.53595	-0.49955	-0.28896	-0.72028	-0.42713	-0.25267	-0.51851	0.32137	0.61641	0.3298	0.68955	0.87634	0.25267	0.67282	0.58187
A_30_P01019564	N/A	lincRNA:chr18:46646048-46659873 reverse strand	0.936942	0.384952	0.529899	0.186447	1.13796	-0.41272	-0.025913	-0.35766	-0.21291	-0.75223	-0.9818	-0.43465	-0.12253	0.025913	0.096938	0.50036	0.17578	0.5974	0.035251	0.16803	0.7441
A_30_P01019565	N/A	lincRNA:chr16:29942664-29948289 reverse strand	-5.3849	0.0016878	0.0567121	-0.223619	0.856415	0.47386	0.07725	0.20453	0.21416	0.22859	0.56188	0.05306	0.20396	-0.082205	-0.20836	-0.12075	-0.05306	-0.30127	-0.39738	-0.29809	-0.36211
A_30_P01019571	N/A	lincRNA:chr6:83367433-83370986 reverse strand	-1.18232	0.281806	0.427295	-0.271834	0.828266	0.02261	0.42969	-0.22901	-0.02261	0.26725	0.22894	0.097694	-0.16877	-0.27176	0.52981	-0.030924	0.21898	0.2041	-0.18977	-0.54094	-0.11462
A_30_P01019573	N/A	lincRNA:chr17:46058814-46059304 forward strand	-0.467045	0.656946	0.763413	-0.0334148	0.977105	0.43197	0.21692	0.28681	0.51153	0.22227	0.4012	0.0073481	0.16468	-0.10286	-0.25778	-0.058782	-0.070477	-0.15059	-0.26479	-0.20083	-0.0073481
A_30_P01019574	N/A	lincRNA:chr2:27394711-27402186 reverse strand	-0.179377	0.863546	0.910717	-0.0180375	0.987575	0.40403	0.11433	0.27062	0.26694	0.56411	0.66721	0.19306	0.39249	-0.22471	-0.42863	-0.25134	-0.11433	-0.45508	-0.34389	-0.15262	-0.13957
A_30_P01019577	N/A	lincRNA:chr13:65716675-65765575 forward strand	-2.64215	0.0384299	0.128418	-0.547863	0.684032	0.77368	0.4702	0.221	0.4812	0.96688	-0.35017	-0.069844	0.24931	-0.21125	0.14989	-0.3111	0.069843	-0.76342	-0.16294	-0.57532	-0.99239
A_30_P01019583	N/A	lincRNA:chr5:23195569-23218551 reverse strand	-3.43599	0.013869	0.0826171	-0.634412	0.644203	0.45086	0.084411	0.12816	0.0022228	0.099708	0.35045	-0.0022228	0.23689	-0.62127	0.0075862	-0.63105	-0.13608	-0.78569	-0.90767	-1.0633	-1.1618
A_30_P01019587	N/A	lincRNA:chr12:52944867-52971992 reverse strand	-1.87038	0.110621	0.230582	-0.499303	0.707449	-1.4888	-1.7783	-1.547	-1.5472	-0.92715	-0.90877	-0.16865	-1.2434	0.73719	1.2781	1.0648	1.1239	0.36858	0.41105	1.2585	0.16865
A_30_P01019590	N/A	lincRNA:chr12:3173375-3203075 reverse strand	1.08129	0.321103	0.468156	0.34821	1.27298	0.5627	0.28909	0.16019	0.12703	-0.78453	-0.62548	0.28728	0.86913	-0.12703	-0.46906	-0.24625	-0.22839	-0.31346	-0.59437	0.62382	0.60612
A_30_P01019591	N/A	lincRNA:chr8:72663625-72673010 forward strand	1.76445	0.128104	0.253132	0.120542	1.08714	0.040182	0.2011	0.065217	0.058195	-0.11949	-0.036147	-0.397	-0.097109	-0.17414	-0.13349	0.096846	-0.19318	-0.008049	0.008049	0.051406	0.026798
A_30_P01019594	N/A	lincRNA:chr8:119092623-119094219 reverse strand	-2.10742	0.0796565	0.189676	-0.659887	0.632928	0.37075	0.18122	0.024404	0.48391	0.31967	0.11053	0.14491	0.26288	-0.25749	-0.024404	-0.050488	-0.26605	-0.5775	-0.069879	-1.4581	-1.1325
A_30_P01019598	N/A	lincRNA:chr14:105508625-105513462 reverse strand	2.72602	0.034367	0.121483	0.28493	1.21835	-0.33567	-0.44243	-0.40914	-0.33545	-0.048077	-0.15813	-0.3589	-0.31965	0.15098	0.068826	0.095145	0.048077	0.60228	0.11649	0.44718	0.3368
A_30_P01019600	N/A	lincRNA:chr6:135294099-135300310 forward strand	6.0968	0.000886695	0.0558034	0.475803	1.39069	-0.11595	-0.11383	-0.3347	-0.21732	0.56388	0.19095	0.28944	0.044233	-0.074909	-0.044233	-0.22037	-0.34164	0.40274	0.23195	0.2704	0.31697
A_30_P01019601	N/A	lincRNA:chr7:28592214-28605984 forward strand	-1.01363	0.349875	0.497356	-0.0742204	0.949855	0.16626	0.082343	-0.0045173	-0.067353	0.59857	0.25294	0.20851	0.0045173	-0.24266	0.033922	0.0068896	-0.013925	-0.16339	-0.083231	-0.054294	-0.21174
A_30_P01019602	N/A	lincRNA:chr11:70201624-70203335 reverse strand	-1.42836	0.203111	0.342729	-0.31191	0.805575	-0.2912	-0.14726	0.0043769	0.11975	0.21108	0.26761	0.31982	0.32231	0.067995	-0.18837	0.11878	-0.015333	-0.0043769	-0.17352	-0.92874	-0.15793
A_30_P01019604	N/A	lincRNA:chr19:23068397-23190256 forward strand	-1.90212	0.105858	0.224256	-0.316042	0.80327	1.2305	0.084952	0.17124	-0.26232	0.2872	0.7001	0.15943	0.41482	-0.071724	0.071724	-0.53588	-0.21842	-0.60087	-0.73524	-0.42019	-0.26217
A_30_P01019606	N/A	lincRNA:chr1:95871175-95886625 forward strand	-5.15952	0.0020957	0.0579608	-0.920727	0.528243	-0.0014482	-0.0099874	0.073978	0.2976	0.38361	0.49656	0.18016	0.13142	-0.089814	0.0014482	-0.060196	0.05908	-0.80926	-0.53213	-1.3454	-1.0856
A_30_P01019607	N/A	lincRNA:chr2:31001736-31006911 forward strand	-4.48721	0.00416025	0.0626612	-0.179255	0.883159	0.42714	-0.047968	0.25054	0.12783	0.14839	0.47316	0.15305	0.25559	-0.034007	0.010944	-0.010944	-0.046012	-0.13713	-0.30713	-0.19504	-0.15774
A_30_P01019608	N/A	lincRNA:chr1:193923014-193923346 forward strand	0.321793	0.758525	0.838611	0.0568553	1.0402	-0.097263	-0.45678	-0.39059	-0.1298	-0.05743	0.44607	-0.62195	0.12717	0.53209	-0.093997	0.18218	-0.22675	0.057429	0.15386	0.099305	0.31035
A_30_P01019609	N/A	lincRNA:chr8:72663625-72673010 forward strand	2.07524	0.0832812	0.195008	0.0615042	1.04355	0.10048	0.14113	-0.079631	0.00038648	-0.14277	0.0017731	-0.22214	0.079949	-0.080939	-0.03501	-0.09817	0.00028205	-0.04193	0.025129	0.049263	-0.00028205
A_30_P01019612	N/A	lincRNA:chr6:86776350-86799450 forward strand	-2.42722	0.051356	0.148942	-0.722465	0.606061	0.5943	0.15565	0.66551	0.68279	0.89515	0.74519	0.68601	0.60077	-0.68513	-0.86284	-0.84107	-0.15565	-0.64345	-1.7876	-1.5055	-1.498
A_30_P01019613	N/A	lincRNA:chr9:121256738-121257487 forward strand	-0.934361	0.386178	0.531031	-0.187387	0.878195	-0.030485	0.76753	0.24907	0.62774	0.37067	-0.32967	-0.13416	-0.39079	0.030485	0.30823	0.060813	-0.28617	-0.36172	0.31446	-0.26002	-0.32891
A_30_P01019614	N/A	lincRNA:chr19:21653968-21671718 reverse strand	-2.04582	0.0867425	0.199594	-0.530065	0.692523	0.10132	0.57185	-0.16145	-0.19491	2.4023	-1.0703	0.15024	0.61301	-0.076684	0.42229	0.17987	-0.018153	-0.020582	0.018153	-0.75143	-0.85908
A_30_P01019616	N/A	lincRNA:chr10:126831225-126832253 forward strand	-0.886861	0.409291	0.552866	-0.0816459	0.944979	0.063347	0.19527	-0.10977	-0.15919	0.58977	0.13394	-0.2366	-0.31736	0.2784	-0.0094507	-0.014085	0.06322	0.163	0.0094507	-0.05734	-0.12361
A_30_P01019617	N/A	lincRNA:chr1:162965309-162970704 reverse strand	2.04855	0.0864148	0.199018	0.191255	1.14176	-0.44741	-0.64467	-0.56995	-0.65628	-0.37838	0.12628	-0.80414	-0.36328	0.36849	-0.0055242	0.16355	0.0055242	0.27332	0.3241	0.4164	0.28324
A_30_P01019621	N/A	lincRNA:chr16:43623581-43642715 forward strand	1.06653	0.327208	0.474213	0.10418	1.07488	-0.54982	-0.28704	-0.3725	-0.081406	-0.4516	-0.40857	-0.35475	-0.36846	0.17003	0.087626	0.24919	0.33979	0.34986	0.081406	0.37507	0.45702
A_30_P01019625	N/A	lincRNA:chr9:58301467-58323783 reverse strand	-0.287028	0.783745	0.85678	-0.0455075	0.968949	0.84437	0.12884	0.62926	1.1993	1.6007	1.5836	1.2696	1.4286	-0.60832	-0.65411	-0.36461	-0.12884	-0.51944	-0.55217	-0.19451	-0.67179
A_30_P01019626	N/A	lincRNA:chr2:94008913-94019798 reverse strand	-1.84646	0.11435	0.235563	-0.875852	0.544932	-0.62894	0.89278	-0.27216	-0.079836	-0.11076	-0.48147	0.079836	-1.6422	0.56748	1.2497	1.5464	1.1739	0.4485	1.3816	-0.52941	-0.26662
A_30_P01019627	N/A	lincRNA:chrX:20389063-20389702 forward strand	-2.78767	0.0316747	0.116865	-0.512358	0.701075	0.071456	0.22571	0.33657	0.15497	0.12163	0.23311	0.48582	0.21052	-0.17889	-0.29459	-0.21372	-0.071456	-0.78902	-0.40387	-1.1688	-0.4464
A_30_P01019630	N/A	lincRNA:chr1:81657350-81765250 forward strand	0.835152	0.435619	0.576728	0.0920604	1.06589	-0.43329	-0.00057983	-0.74481	0.10884	-0.13221	-0.098515	0.00057983	0.035496	0.064071	-0.20249	0.05738	-0.021467	0.026529	0.0034685	0.3285	-0.092762
A_30_P01019631	N/A	lincRNA:chr8:59966759-59989065 reverse strand	0.398782	0.703859	0.799614	0.031687	1.02221	-0.12326	-0.23549	-0.38393	0.012418	-0.391	-0.54867	-0.70502	-0.22432	0.29998	-0.012418	0.25576	0.20904	0.11093	0.27658	0.27405	0.21755
A_30_P01019632	N/A	lincRNA:chr3:85589154-85621215 reverse strand	-1.24188	0.260621	0.405233	-0.217742	0.85991	0.52595	0.17857	0.45055	-0.0040321	0.20859	0.30432	-0.077395	-0.090656	0.048393	-0.11457	0.13074	-0.2474	-0.6883	-0.2824	-0.087139	0.0040321
A_30_P01019633	N/A	lincRNA:chr18:35977112-35977538 forward strand	-1.72411	0.135452	0.262783	-0.294855	0.815155	-0.17892	0.59633	0.12321	0.16098	-0.18667	-0.12049	0.26607	0.068365	-0.31853	0.069036	0.14823	-0.010474	0.010474	-0.25913	-0.64752	-0.39498
A_30_P01019634	N/A	lincRNA:chr1:138567345-138578139 forward strand	0.394174	0.707081	0.801871	0.03946	1.02773	-0.5503	0.026936	-0.32395	-0.06883	-0.79687	0.40275	-0.19106	-0.28842	0.026086	-0.011961	0.13931	0.1023	0.33976	0.15579	0.011961	-0.093936
A_30_P01019635	N/A	lincRNA:chr3:127170996-127201096 forward strand	2.0638	0.0846105	0.196711	0.185194	1.13697	0.094073	0.16626	-0.011357	0.25665	0.011357	0.048486	-0.017109	0.11665	-0.11213	-0.27912	-0.17197	-0.19866	0.021486	-0.11136	0.21756	-0.14879
A_30_P01019638	N/A	lincRNA:chr1:82895400-82897576 forward strand	1.86754	0.111056	0.231191	0.0944425	1.06765	-0.061821	-0.2067	-0.14534	-0.10664	0.11911	0.074958	0.11751	-0.064317	0.0091271	-0.21138	-0.0091271	-0.053938	0.025018	0.042411	0.011272	0.033751
A_30_P01019639	N/A	lincRNA:chr8:12873805-12880007 forward strand	1.16604	0.287847	0.434164	0.27837	1.21282	0.15386	0.29041	-0.065072	-0.04651	0.11467	0.36409	0.16698	-0.10804	-0.027382	-0.21702	-0.8878	0.11801	0.27009	0.027382	-0.088626	-0.10956
A_30_P01019642	N/A	lincRNA:chr14:65431652-65437902 reverse strand	3.48118	0.0131237	0.0812155	0.459599	1.37516	0.018653	-0.073379	-0.3261	-0.10148	0.038103	-0.25154	-0.28331	0.086107	-0.059615	-0.11521	-0.018653	0.27496	0.56179	0.18671	0.54698	0.6244
A_30_P01019643	N/A	lincRNA:chr15:32167516-32174417 reverse strand	-0.0409573	0.968659	0.980639	-0.0030996	0.997854	-0.39827	-0.47946	-0.3561	-0.32404	-0.080609	-0.45663	-0.12754	0.00036955	0.069713	0.31701	0.027925	-0.00036955	0.11888	0.14685	0.046742	0.089408
A_30_P01019645	N/A	lincRNA:chr14:21029450-21049451 forward strand	1.50728	0.18246	0.319087	0.0951532	1.06818	0.065315	0.031627	-0.028153	0.043727	0.11279	0.39037	0.07187	0.16332	-0.12652	-0.32478	-0.16374	-0.16569	-0.15762	-0.10204	0.028153	-0.16861
A_30_P01019646	N/A	lincRNA:chr13:58474388-58487288 reverse strand	-2.42953	0.0511953	0.148686	-0.184491	0.87996	0.10563	0.042753	-0.16624	-0.2849	0.17552	0.095531	0.26113	0.020072	-0.076436	0.00023746	0.076518	-0.00023746	-0.31719	-0.025731	-0.28218	-0.11278
A_30_P01019649	N/A	lincRNA:chr5:14923900-15062725 forward strand	-0.775504	0.467497	0.605197	-0.215188	0.861434	0.76932	0.51308	0.63978	0.61473	0.84102	0.75559	0.46445	0.5238	-0.71612	-0.93748	-0.96963	-1.0651	-1.6321	-1.4957	-0.46445	-0.95683
A_30_P01019652	N/A	lincRNA:chr1:92412246-92423471 forward strand	-1.13233	0.300709	0.447345	-0.345513	0.787028	1.7829	0.90944	1.3971	1.619	1.3397	1.1895	0.62616	1.414	-0.71811	-1.1908	-1.1636	-1.1999	-1.3861	-0.62616	-1.8086	-1.8336
A_30_P01019654	N/A	lincRNA:chr18:47327300-47333819 forward strand	-3.051	0.022483	0.0999608	-1.05831	0.480193	-0.14576	0.94315	0.1017	-0.17229	-0.021978	-0.44358	-0.045751	0.37264	0.24904	0.46749	0.080823	0.82728	-0.678	-0.4931	0.021978	-1.4595
A_30_P01019658	N/A	lincRNA:chr15:61984389-62102500 reverse strand	-0.953147	0.37732	0.522508	-0.096054	0.935588	0.32862	0.31381	0.30555	0.24089	0.35566	0.41826	0.064166	0.15826	-0.16194	-0.27847	-0.2366	-0.27955	-0.064166	-0.50335	-0.44001	-0.33325
A_30_P01019659	N/A	lincRNA:chr4:40840725-40860875 forward strand	2.63946	0.0385685	0.128571	0.36713	1.28978	-0.45312	-0.56628	-0.28331	-0.62525	-0.31685	0.5121	0.013	-1.0623	0.0095413	-0.33587	-0.0095413	0.21948	0.4409	0.11043	0.44635	0.35445
A_30_P01019660	N/A	lincRNA:chr15:77164450-77201325 forward strand	-0.595039	0.573558	0.697099	-0.211992	0.863344	-0.0020213	0.14621	0.10007	0.13005	0.70197	0.50469	1.0903	1.0871	-0.809	-0.20969	-0.64512	-0.44603	-1.1554	0.0020213	-0.37943	-1.425
A_30_P01019666	N/A	lincRNA:chr7:134620707-134626739 forward strand	0.380967	0.716352	0.80877	0.106066	1.07629	0.42617	0.19792	-0.048922	0.048922	0.33054	0.58606	0.22137	0.55541	-0.53001	-0.99265	-0.4475	-1.0069	-0.87871	-0.80157	0.063456	-0.93597
A_30_P01019667	N/A	lincRNA:chr8:114477602-114488627 reverse strand	-2.27629	0.0631206	0.166778	-0.143647	0.905228	0.41485	0.45683	0.26685	0.43805	-0.68769	0.2519	0.034446	-0.069151	0.14738	-0.10808	-0.034446	0.091153	-0.098698	-0.16847	-0.15034	-0.061075
A_30_P01019670	N/A	lincRNA:chr12:110003268-110030953 reverse strand	-2.33407	0.0583148	0.159699	-1.19566	0.436587	0.010218	0.62375	0.12928	0.31038	-0.11758	-0.1801	-0.010218	0.20723	-0.42113	0.39916	0.42425	0.11345	-0.47202	-0.31439	-2.3956	-1.0849
A_30_P01019672	N/A	lincRNA:chr2:177314875-177387775 forward strand	-1.70773	0.138552	0.266746	-0.635172	0.643864	0.29898	0.48248	0.28412	0.066016	0.28604	0.4235	0.53534	0.19051	-0.51935	-0.45413	-0.099594	-0.066016	-0.50415	-0.44784	-0.77049	-1.9573
A_30_P01019681	N/A	lincRNA:chr13:98513868-98517366 reverse strand	2.82957	0.0299748	0.113967	0.283967	1.21754	-0.050828	-0.44805	-0.43723	-0.10622	-0.039833	-0.5653	-0.23848	-0.17077	0.20921	0.14799	0.21418	0.039833	0.59864	0.21166	0.57386	0.36292
A_30_P01019685	N/A	lincRNA:chr17:21177225-21187525 reverse strand	0.22959	0.826037	0.885528	0.0548983	1.03879	0.0863	0.92622	0.77109	0.024795	0.40556	-0.045327	0.41221	0.0018601	-0.0018601	-0.51064	-0.47115	-0.24497	-0.29364	-0.81188	-0.064097	0.16059
A_30_P01019686	N/A	lincRNA:chr2:175640275-175701875 forward strand	-1.74724	0.13119	0.257005	-0.344748	0.787445	-0.035301	0.11856	-0.24497	-0.03292	0.14487	-0.049368	-0.0046525	-0.081743	0.0046525	0.16424	0.10429	0.088723	0.0097423	0.14784	-0.56594	-0.60873
A_30_P01019689	N/A	lincRNA:chr2:60531602-60543635 reverse strand	-1.79075	0.123524	0.247743	-0.500455	0.706884	0.27041	0.47615	0.11048	0.61061	1.0477	0.76587	0.62176	1.0033	-0.2934	-0.13625	-0.11048	-0.32303	-0.92384	-0.39155	-0.16369	-1.3859
A_30_P01019691	N/A	lincRNA:chr12:3199327-3200827 forward strand	2.769	0.0324652	0.118296	0.748653	1.68022	-0.29221	-0.35732	-0.11183	-0.44705	-0.50212	-0.47658	-0.5681	-0.65484	0.20641	0.11183	0.12705	0.303	1.1408	0.1565	1.3643	1.0813
A_30_P01019695	N/A	lincRNA:chr8:129102060-129109035 reverse strand	2.72682	0.0343303	0.121394	0.332804	1.25946	-0.094089	-0.0047765	-0.1674	-0.00068331	-0.0081992	0.0005517	-0.43496	0.064562	0.059315	-0.13398	0.13504	-0.0005517	0.18294	0.17899	0.39487	0.63424
A_30_P01019696	N/A	lincRNA:chr5:74340084-74346709 forward strand	0.445278	0.671734	0.774899	0.109314	1.07872	-0.56261	-0.1635	0.068873	0.079332	-0.092701	0.15639	-0.06395	0.06395	0.3015	-0.22301	-0.088646	-0.18078	0.31659	-0.5793	0.27636	0.23267
A_30_P01019705	N/A	lincRNA:chr5:34696192-34722842 reverse strand	0.778754	0.465719	0.603575	0.133175	1.0967	0.34985	0.068437	0.50398	0.23908	0.39718	0.85048	-0.068437	0.52903	-0.43206	-0.60045	-0.17981	-0.075007	-0.26774	-0.48673	0.0831	-0.083258
A_30_P01019708	N/A	lincRNA:chrX:20555593-20591971 forward strand	4.51126	0.00405506	0.0622296	0.861994	1.81755	-0.10991	-0.21873	0.14726	-0.0017633	0.27113	-0.084896	-0.39021	-0.4883	0.17769	-0.17876	0.0017633	-0.33125	0.58973	0.47111	1.1648	0.89178
A_30_P01019709	N/A	lincRNA:chr5:149765314-149771786 reverse strand	-3.25127	0.0174385	0.0904408	-1.37888	0.384518	-0.079936	1.2009	0.082271	0.30449	-1.6147	-1.18	-0.074778	0.37802	0.31934	0.074779	0.58023	0.091622	-0.90185	-1.3174	-2.0907	-0.13958
A_30_P01019715	N/A	lincRNA:chr15:10697243-10699102 forward strand	-0.118897	0.909238	0.94077	-0.0185825	0.987202	0.44491	0.44882	0.40514	0.32613	0.34293	0.56259	0.124	0.59115	-0.26967	-0.4503	-0.45056	-0.70974	-0.50329	-0.67616	-0.65115	-0.124
A_30_P01019717	N/A	lincRNA:chr8:106592650-106603525 reverse strand	3.16317	0.0194867	0.0940947	0.292277	1.22457	0.15331	-0.13121	-0.074434	-0.13482	0.28511	0.40101	-0.037792	0.26477	-0.05633	-0.17867	-0.0023899	-0.043629	0.19967	0.0023899	0.40291	0.28312
A_30_P01019719	N/A	lincRNA:chr17:15357376-15385701 reverse strand	-1.83715	0.115835	0.23749	-0.557289	0.679578	0.58219	0.057975	0.18529	-0.44141	0.57631	0.53385	0.060879	-0.2989	-0.29405	0.099351	0.17583	-0.50947	-1.0317	-0.057975	-0.49512	-1.1727
A_30_P01019726	N/A	lincRNA:chr16:64820905-64822069 reverse strand	-0.193644	0.852844	0.903562	-0.043376	0.970382	-0.047652	-0.15058	-0.0038943	-0.06846	0.0038943	0.057901	-0.24619	-0.15553	0.1617	0.16061	0.13722	0.24539	0.58935	-0.38975	-0.070374	0.40219
A_30_P01019730	N/A	lincRNA:chr4:13369325-13456750 forward strand	2.83424	0.0297915	0.113619	0.202643	1.1508	-0.02273	-0.23175	-0.12133	-0.13478	0.10566	-0.04873	-0.13232	-0.031626	-0.026825	0.045355	0.16513	0.02273	0.22158	0.10188	0.34255	0.35095
A_30_P01019731	N/A	lincRNA:chr3:30032959-30079659 forward strand	-0.36842	0.72521	0.815138	-0.0583733	0.960346	-0.68638	0.28538	-0.35558	0.1698	-0.054842	-0.019957	0.019956	0.40099	0.33987	-0.13064	0.033913	-0.1756	-0.31875	0.097724	0.15411	-0.099034
A_30_P01019734	N/A	lincRNA:chr4:8865575-8899400 forward strand	-1.00664	0.352966	0.500419	-0.147722	0.902674	0.21166	-0.0092864	0.18379	-0.069054	0.0092864	0.30908	-0.15439	-0.14616	0.18536	0.079068	0.27352	-0.068042	-0.26865	-0.096564	0.32937	-0.08514
A_30_P01019740	N/A	lincRNA:chr9:100977450-100989325 forward strand	-1.45978	0.194641	0.33283	-0.241907	0.845627	0.6752	-0.45916	-0.097593	-0.66342	0.2697	0.033134	0.27726	0.58016	0.059525	0.23206	-0.079593	-0.033135	0.13396	-0.59084	-0.11058	-0.22131
A_55_P2081393	Zfp945	Mus musculus zinc finger protein 945 (Zfp945), transcript variant 2, mRNA [NM_177358]	17.5482	2.19737e-06	0.00309919	2.2054	4.61202	-1.2032	-0.72506	-1.1248	-0.96149	0.88948	0.72506	1.001	0.81204	-1.335	-1.3401	-1.7025	-1.1452	0.96435	0.77254	0.80009	0.76181
A_30_P01019757	N/A	lincRNA:chr7:26227170-26234328 reverse strand	3.53821	0.0122453	0.0795729	0.178671	1.13184	-0.067167	-0.42961	-0.29944	-0.48854	-0.44923	-0.3381	-0.42098	-0.41748	0.18085	0.067167	0.21245	0.24248	0.31136	0.30931	0.44953	0.34743
A_30_P01019758	N/A	lincRNA:chr15:83266264-83294664 reverse strand	-2.88494	0.027877	0.110057	-0.358866	0.779777	-0.64189	0.0095646	-0.077561	-0.0095646	-0.66719	-0.34355	-0.20019	-0.30564	0.25198	0.4475	0.55037	0.73231	0.045327	0.29236	-0.018653	0.22766
A_30_P01019760	N/A	lincRNA:chr5:33186508-33196882 reverse strand	-1.4997	0.184356	0.320983	-0.279862	0.82367	0.41036	-0.10799	0.4753	-0.18541	-0.25805	-0.02989	0.40164	0.02989	0.16229	0.12081	0.28274	-0.15629	0.14517	-0.030847	-0.61062	-0.2136
A_30_P01019762	N/A	lincRNA:chr17:6602100-6615425 forward strand	0.628662	0.552735	0.679595	0.164134	1.12049	-0.15891	-0.47349	-0.42743	0.053349	-0.053349	-0.78789	-0.55942	0.20921	0.38402	-0.17829	0.17345	0.090844	0.86392	-0.25712	0.14728	0.37248
A_30_P01019764	N/A	lincRNA:chr1:87374975-87412500 reverse strand	-0.756429	0.478031	0.614457	-0.163426	0.892902	-0.13517	0.13954	0.029546	-0.34578	0.42714	0.31906	-0.029546	0.049787	-0.054866	-0.31598	0.2082	0.1249	-0.35183	-0.48122	0.34723	-0.20563
A_30_P01019766	N/A	lincRNA:chr18:38398058-38409852 reverse strand	-1.65519	0.148968	0.279734	-0.814347	0.568666	-0.46905	0.27013	-0.077278	-0.071382	-0.78667	0.12113	0.038063	0.004132	0.21038	-0.004132	0.12749	0.12844	-0.43802	0.22525	-2.0841	-0.49834
A_30_P01019769	N/A	lincRNA:chr5:144517700-144526071 reverse strand	0.716096	0.50084	0.634609	0.0882647	1.06309	0.81418	0.025651	0.69004	0.73298	1.8374	1.7515	1.1783	1.4345	-0.35644	-0.36653	-0.60893	-0.2889	-0.43701	-0.47141	-0.025651	-0.33367
A_30_P01019772	N/A	lincRNA:chr6:135294099-135300310 reverse strand	7.11753	0.000386848	0.0507279	0.504004	1.41814	-0.076754	-0.3833	-0.21663	-0.30098	0.065387	0.034286	0.51982	0.055252	-0.034286	-0.33806	-0.19307	-0.20552	0.36669	0.27431	0.23431	0.36977
A_30_P01019779	N/A	lincRNA:chr12:45418006-45418737 forward strand	1.02247	0.346	0.493583	0.156185	1.11434	-0.21634	-0.32286	-0.26646	-0.16297	-0.18753	-0.38447	-0.63577	-0.67233	0.16297	0.31615	0.59401	0.36301	0.35477	0.27719	0.82098	0.60794
A_30_P01019780	N/A	lincRNA:chr18:35977112-35977538 forward strand	-2.79193	0.0314971	0.116459	-0.772703	0.58532	0.068514	-0.16574	-0.24514	0.1406	-0.48478	-0.91784	-0.34294	0.54794	0.12383	0.61282	0.328	0.44804	-0.068514	0.15478	-0.85335	-0.81104
A_30_P01019781	N/A	lincRNA:chr3:96104418-96141693 reverse strand	0.572888	0.587531	0.708228	0.114245	1.08241	0.087375	0.2682	0.53209	-0.17933	0.093646	0.74114	-0.14088	0.5802	-0.01082	-0.16765	-0.10865	-0.21699	0.52321	-0.21491	0.01082	-0.36625
A_30_P01019783	N/A	lincRNA:chr12:109619407-109619843 forward strand	-2.31324	0.060002	0.162289	-0.801223	0.573863	1.5122	1.1525	1.0034	1.4576	1.336	0.97707	0.76904	0.79012	-0.76904	-0.78871	-0.77651	-1.3398	-2.2602	-0.85975	-1.6345	-2.1245
A_30_P01019785	N/A	lincRNA:chr8:72077827-72109034 reverse strand	-0.852697	0.426549	0.568751	-0.256083	0.837359	0.42805	0.60321	0.5091	0.39019	0.43295	0.26348	0.59011	0.49663	-0.37394	-0.85973	-0.43595	-0.48158	-0.36895	-0.26348	-1.1714	-1.3717
A_30_P01019789	N/A	lincRNA:chr1:87412059-87419385 forward strand	0.445844	0.671347	0.774626	0.116918	1.08442	0.22423	0.17348	0.21979	0.21753	0.2407	0.36217	0.1056	-0.10154	-0.031187	-1.1011	-0.39935	-0.27277	-0.40179	-0.55213	0.031187	-0.414
A_30_P01019794	N/A	lincRNA:chr2:167388900-167402475 reverse strand	-0.146852	0.888059	0.927267	-0.0159292	0.989019	0.054949	0.2556	0.10235	0.37954	0.17855	0.40218	0.19066	0.24103	-0.35086	-0.10653	-0.054949	-0.31403	-0.29088	-0.41476	-0.081156	-0.10329
A_30_P01019796	N/A	lincRNA:chr2:129402701-129403112 reverse strand	-3.20838	0.0184045	0.092287	-0.441923	0.736153	-0.011147	0.12319	0.20314	0.24484	0.12652	0.011147	0.16568	0.092863	-0.057626	0.012104	-0.08005	-0.071837	-0.42308	-0.48297	-0.20186	-0.85719
A_30_P01019797	N/A	lincRNA:chr19:5001448-5001810 reverse strand	1.28208	0.247121	0.390483	0.201406	1.14982	0.022987	0.068546	0.014703	0.040697	0.17451	-0.041268	-0.29127	-0.055939	-0.014703	-0.10083	-0.10039	-0.23318	0.05195	-0.29961	0.42151	0.18267
A_30_P01019798	N/A	lincRNA:chrX:12755425-12772575 reverse strand	-0.23606	0.821238	0.882252	-0.0543135	0.963053	-0.070484	-0.35728	0.133	-0.045457	0.15342	0.045457	-0.27522	0.15081	-0.23452	-0.43025	0.1773	0.27618	-0.45854	-0.28054	0.094726	0.21581
A_30_P01019799	N/A	lincRNA:chr12:72103832-72116875 reverse strand	-0.080893	0.938158	0.960349	-0.01182	0.99184	-0.63535	-0.54871	-0.2443	-0.79188	0.1143	-0.21429	0.057255	-0.26286	0.013084	-0.013084	0.39364	0.10457	0.33992	0.18644	-0.19538	0.11995
A_30_P01019800	N/A	lincRNA:chr16:89961600-89971725 reverse strand	-2.15811	0.0742699	0.182147	-0.170714	0.888403	0.33211	-0.066869	0.14122	0.098864	0.37549	0.38501	0.083159	0.16934	-0.053162	0.01998	-0.01998	-0.19163	-0.11184	-0.14783	-0.27318	-0.3948
A_30_P01019801	N/A	lincRNA:chr2:77807600-77836075 forward strand	-0.688748	0.516715	0.647647	-0.189582	0.876859	0.96765	0.7839	0.42996	1.0588	0.19205	0.74631	0.51776	0.59668	-0.4765	-0.81777	-0.44562	-0.24933	-0.19205	-0.36878	-1.2742	-0.91252
A_51_P372550	Cgref1	Mus musculus cell growth regulator with EF hand domain 1 (Cgref1), transcript variant 1, mRNA [NM_026770]	7.61933	0.000266404	0.0477818	2.05417	4.15305	0.76776	-0.55393	-0.38031	-0.54991	-0.036079	-0.27733	-0.63562	0.42791	0.21454	-0.48361	-0.1477	0.036079	2.2178	1.3501	2.3647	1.9034
A_30_P01019808	N/A	lincRNA:chr10:56151791-56184966 forward strand	-1.12409	0.303926	0.450553	-0.347905	0.785724	-0.0067589	-0.55479	0.0067589	-0.89079	-1.3025	-0.071925	-0.13221	-0.4325	0.83139	0.32251	0.82781	0.73655	0.55939	0.49363	-0.50338	0.777
A_30_P01019809	N/A	lincRNA:chr10:83181374-83249774 reverse strand	1.42977	0.202722	0.342324	0.146497	1.10688	0.23565	0.059909	0.71354	0.24092	0.090053	0.27798	-0.13861	0.20267	-0.17331	-0.11731	-0.36441	-0.34505	-0.10395	-0.32201	0.071776	-0.059909
A_30_P01019810	N/A	lincRNA:chr12:52880692-52933444 reverse strand	0.532687	0.613392	0.72905	0.189127	1.14007	-1.7117	0.048114	-0.29459	-1.1882	-1.5171	-0.55568	-0.83204	-1.8785	0.55612	0.76935	0.59315	0.88132	0.78386	-0.048114	1.3396	1.4811
A_30_P01019815	N/A	lincRNA:chr17:39960567-39992817 reverse strand	-3.58708	0.0115443	0.0777798	-0.283487	0.821603	0.11559	-0.1312	0.22433	0.058215	-0.083392	0.2104	-0.17433	-0.10495	-0.0028868	0.19312	0.21167	0.22478	-0.060323	-0.22681	0.0028868	-0.22302
A_30_P01019816	N/A	lincRNA:chr3:30064327-30064680 reverse strand	-0.742981	0.485555	0.621128	-0.153962	0.898779	-0.19785	-0.96983	-0.079973	0.088738	-0.6076	0.071496	-0.22805	-0.45835	0.25493	0.43355	0.019489	0.10353	-0.44997	0.30607	-0.019489	0.35904
A_30_P01019818	N/A	lincRNA:chr11:96175764-96176029 forward strand	-1.19267	0.278019	0.42344	-0.317015	0.802729	0.63705	0.70769	0.44599	0.23467	-0.0507	-0.10207	0.03931	0.29849	0.53711	0.6259	-0.16627	-0.4222	-0.31616	-0.11519	-0.03931	-0.22286
A_30_P01019822	N/A	lincRNA:chr15:73455424-73477275 reverse strand	-3.60022	0.0113635	0.0775464	-1.24653	0.42146	0.61511	0.75858	0.35064	-0.045461	0.1688	-0.0015235	0.1677	0.39623	-0.13146	0.35037	-0.27184	0.0015235	-1.3757	-0.54123	-2.0677	-1.0529
A_30_P01019823	N/A	lincRNA:chr3:87764926-87769766 reverse strand	0.553985	0.599612	0.718298	0.0452317	1.03185	0.064534	0.026123	0.1804	0.19863	0.22739	0.22835	-0.069105	0.06705	-0.026123	-0.29568	-0.090337	-0.11818	-0.2159	-0.14268	0.046881	-0.037694
A_30_P01019824	N/A	lincRNA:chr5:22887983-22939658 reverse strand	0.565512	0.592228	0.71234	0.106166	1.07636	0.15549	0.24814	0.15637	0.1082	-0.030023	0.030023	0.1384	-0.096317	-0.15537	-0.077898	-0.36118	-0.55881	0.083372	-0.57606	0.037925	-0.27383
A_30_P01019825	N/A	lincRNA:chr15:79764481-79809909 forward strand	-1.32918	0.232095	0.374423	-0.182187	0.881366	0.012067	0.19399	0.1532	0.23825	0.33994	0.68906	-0.012067	0.14839	-0.074528	-0.060792	-0.38053	0.24042	-0.19389	-0.3053	-0.36727	-0.13772
A_30_P01019826	N/A	lincRNA:chr16:29907604-29946602 reverse strand	-0.962364	0.373031	0.518816	-0.209937	0.864575	0.6634	0.53174	0.39812	0.24782	0.10963	0.10785	0.19109	0.22351	-0.20771	-0.10785	-0.38906	-0.5206	-1.106	-0.26679	-0.32118	-0.371
A_30_P01019827	N/A	lincRNA:chr2:157236070-157249445 reverse strand	-4.58347	0.00375676	0.0617877	-0.3197	0.801236	0.66847	0.28384	0.32123	0.21415	0.60733	0.61043	0.21042	0.31316	-0.24634	-0.28668	-0.39497	-0.21042	-0.43859	-0.69015	-0.61964	-0.66883
A_30_P01019828	N/A	lincRNA:chr12:81217572-81233910 forward strand	0.422514	0.687372	0.786971	0.0481715	1.03395	0.35455	0.46535	0.1545	0.43401	0.19141	0.3857	0.17559	-0.2204	0.027099	-0.45963	-0.027099	-0.070531	-0.038943	-0.080245	-0.16033	-0.057957
A_30_P01019829	N/A	lincRNA:chr19:5798135-5800557 reverse strand	4.6256	0.0035942	0.0616959	0.537322	1.45128	0.079051	-0.13508	-0.022224	-0.07477	-0.16754	0.31635	0.022224	-0.30059	-0.096271	-0.028703	0.069525	-0.23591	0.37492	0.30613	0.74455	0.43233
A_30_P01019830	N/A	lincRNA:chrX:50087925-50101700 forward strand	3.33318	0.0157443	0.0869581	0.344178	1.26943	0.022503	-0.28247	-0.03958	-0.1641	0.15003	0.25002	0.086269	0.20319	-0.022503	-0.31872	-0.38694	-0.2409	0.096047	-0.069727	0.25241	0.12892
A_30_P01019831	N/A	lincRNA:chr18:38302523-38302756 reverse strand	-0.506557	0.630537	0.742869	-0.0715037	0.951646	-0.1537	0.7761	-0.00072336	0.18877	-0.20258	-0.084421	-0.23191	0.019065	0.090427	-0.33447	0.074791	0.24811	-0.20433	-0.10767	0.10412	0.00072336
A_30_P01019833	N/A	lincRNA:chr3:40439525-40509975 forward strand	-0.250026	0.810908	0.87541	-0.0567172	0.961449	-0.16338	-0.25094	-0.5281	0.45173	0.30351	1.583	1.2837	0.27	0.034112	-0.32856	-0.034112	0.52021	-0.056086	-0.29015	-0.079443	0.39046
A_30_P01019834	N/A	lincRNA:chr1:85156338-85167730 reverse strand	-0.594618	0.573822	0.697255	-0.056225	0.961777	0.43018	0.355	0.26241	0.74596	0.61011	0.77757	0.43214	0.55486	-0.26241	-0.54468	-0.46371	-0.31652	-0.33448	-0.6275	-0.49719	-0.35305
A_30_P01019837	N/A	lincRNA:chr4:53315503-53316050 forward strand	2.30307	0.0608441	0.163628	0.763395	1.69748	-1.554	-0.84492	-0.018851	-0.74642	-0.35899	0.018851	0.14257	-0.24252	0.13965	0.11799	-0.10891	-0.22092	1.6864	0.50546	0.25925	0.53028
A_30_P01019838	N/A	lincRNA:chr14:33923944-34003394 reverse strand	-0.625864	0.55445	0.680713	-0.0722685	0.951141	0.34296	0.27057	0.20916	0.27289	0.12138	0.44456	0.026386	0.23788	-0.026386	-0.36451	-0.21195	-0.30009	-0.12727	-0.22846	-0.2908	-0.54548
A_30_P01019839	N/A	lincRNA:chr8:59966759-59989065 reverse strand	-0.0884478	0.932399	0.9566	-0.0112688	0.99222	-0.49634	-0.22839	-1.3427	-0.06999	-1.2256	0.2072	-0.62904	-0.6323	0.43824	0.030533	0.10653	0.089708	0.060399	-0.030533	0.36705	0.22302
A_30_P01019850	N/A	lincRNA:chr2:28203295-28249724 forward strand	-0.00525813	0.995975	0.997711	-0.000642497	0.999555	0.61133	0.27442	0.647	0.43645	0.21093	0.42376	0.24785	0.3231	-0.38773	-0.6607	-0.44705	-0.38758	-0.57304	-0.68853	-0.41313	-0.21093
A_30_P01019852	N/A	lincRNA:chr2:151992806-152025456 reverse strand	1.0016	0.355203	0.502461	0.118777	1.08581	0.085103	-0.15279	0.095567	0.062993	0.0084643	0.28431	-0.034109	0.024601	-0.16681	-0.31872	-0.15557	-0.0084643	-0.15686	-0.26189	0.17281	0.071483
A_30_P01019853	N/A	lincRNA:chr9:96635508-96654148 reverse strand	0.925926	0.390208	0.534794	0.21745	1.16268	-0.26961	0.085286	-0.10975	-0.085286	-0.5048	-0.54836	-0.23226	-0.45176	0.4512	0.49163	0.58843	-0.19168	0.11102	0.58248	0.72661	0.78927
A_30_P01019854	N/A	lincRNA:chr17:6306310-6311805 forward strand	-0.693858	0.513723	0.645122	-0.061085	0.958543	0.39173	0.50274	0.18046	0.44878	0.41078	0.30291	0.50497	0.31984	-0.18046	-0.25761	-0.4766	-0.21543	-0.48673	-0.30403	-0.37055	-0.21313
A_30_P01019856	N/A	lincRNA:chr14:73729977-73751877 forward strand	-0.484193	0.645415	0.754808	-0.0615132	0.958258	0.4356	-0.28846	0.06529	0.63143	0.035683	0.5672	1.3371	0.089997	-0.08909	-0.1199	-0.33524	0.21513	-0.09102	-0.1456	-0.035683	-0.30285
A_30_P01019861	N/A	lincRNA:chr4:131734714-131742542 forward strand	2.79433	0.0313978	0.116299	0.24198	1.18261	-0.29669	-0.31279	-0.1115	-0.32098	-0.17747	-0.14755	-0.41488	-0.35472	0.18753	0.17201	0.1115	0.24538	0.43686	0.18508	0.54999	0.51241
A_30_P01019864	N/A	lincRNA:chr15:102920547-102933472 reverse strand	-0.0987416	0.92456	0.950999	-0.0177597	0.987765	-0.47611	0.21576	0.0074914	0.011679	-0.96159	-0.4599	-0.75792	-0.43549	-0.0074914	0.17297	0.2025	0.26726	0.4226	0.44795	-0.15922	-0.14713
A_30_P01019870	N/A	lincRNA:chr8:126278269-126291621 forward strand	-2.66256	0.0373962	0.126761	-0.506395	0.703979	-0.73019	0.28599	-0.1761	0.084374	-0.90589	-0.79112	-0.7592	-0.68603	0.61613	0.35492	0.65647	0.48306	0.059348	0.47202	-0.38702	-0.059348
A_30_P01019871	N/A	lincRNA:chr5:29779847-29784383 forward strand	0.864295	0.420631	0.563279	0.114984	1.08296	0.44596	0.22398	0.039943	0.39268	0.35149	-0.0049267	-0.068247	-0.033242	-0.31759	0.0049267	-0.13111	-0.029653	-0.11936	-0.24483	0.2585	0.092201
A_30_P01019878	N/A	lincRNA:chr12:103151385-103157796 forward strand	3.56893	0.0117994	0.0784014	0.3119	1.24134	-0.16707	-0.075072	-0.20256	0.20493	-0.30842	-0.14835	-0.14552	-0.13677	0.25714	-0.058541	0.071609	0.058541	0.47519	0.29227	0.29626	0.51263
A_30_P01019883	N/A	lincRNA:chr2:155289631-155292565 reverse strand	-4.61654	0.00362847	0.0616959	-0.573485	0.671991	-0.29918	-0.0022364	0.21723	0.0022364	1.373	0.28302	-0.25445	-0.51439	0.4315	0.10286	0.46614	0.10646	-0.36396	-0.099712	-0.44639	-0.27692
A_30_P01019885	N/A	lincRNA:chr14:65433420-65434061 reverse strand	1.80077	0.121823	0.245549	0.446013	1.36227	0.19575	-0.0096896	0.11631	-0.38417	0.18482	-0.19663	-0.27818	-1.2038	-0.64433	-0.63675	0.18684	0.0096896	0.032166	-0.088864	0.41022	0.34598
A_30_P01019889	N/A	lincRNA:chr8:18895366-18925423 reverse strand	1.79233	0.123254	0.247394	0.181171	1.1338	0.55096	0.19878	0.039906	0.25715	1.9643	1.3448	0.56505	0.954	-0.32977	-0.46539	-0.38354	-0.12755	-0.10203	-0.084931	-0.039906	-0.3547
A_30_P01019891	N/A	lincRNA:chr18:73863912-73864665 forward strand	-1.27663	0.248915	0.392472	-0.176573	0.884802	0.0063956	0.48169	0.3302	0.19643	0.25757	-0.06677	-0.082067	0.11295	0.1551	-0.29388	0.0061872	-0.0061872	-0.08912	-0.48121	-0.025192	-0.24955
A_30_P01019895	N/A	lincRNA:chr14:61240427-61325677 reverse strand	-1.34025	0.228685	0.370851	-0.0896306	0.939763	0.24897	0.31253	0.20351	0.35533	0.0021815	0.099149	0.074818	-0.020627	-0.073056	-0.14398	-0.0021815	0.074816	-0.12691	-0.25608	-0.087989	-0.031945
A_30_P01019898	N/A	lincRNA:chr2:130697320-130729670 reverse strand	0.515608	0.624569	0.738124	0.0653475	1.04634	-0.40311	-0.29841	-0.43728	-0.42981	-0.85518	-0.19577	-0.80026	-0.87103	0.19577	0.38883	0.63948	0.31924	0.29109	0.31782	0.62418	0.57162
A_30_P01019899	N/A	lincRNA:chr12:3406750-3425850 reverse strand	-2.75795	0.0329432	0.119123	-0.620629	0.650387	0.078098	-0.10165	0.20703	0.24291	0.49142	0.166	0.1654	-0.25126	-0.034674	0.034674	-0.13398	0.035235	-0.31226	-0.25278	-0.83452	-1.1817
A_30_P01019904	N/A	lincRNA:chr17:13185488-13187031 reverse strand	1.14826	0.294571	0.440876	0.101263	1.07271	0.12125	0.1952	0.51322	0.52204	-0.017112	0.17247	0.10906	0.21349	-0.4244	-0.19337	-0.177	-0.23991	0.017112	-0.20151	-0.30528	-0.13995
A_30_P01019907	N/A	lincRNA:chr13:76326228-76332632 forward strand	2.63125	0.0389943	0.129236	0.291454	1.22387	0.099156	-0.44564	-0.19942	-0.13708	0.030986	-0.076305	-0.017684	-0.14822	0.017684	-0.060682	0.035124	-0.070412	0.26124	0.20227	0.56735	0.056671
A_30_P01019909	N/A	lincRNA:chr5:26323150-26357875 reverse strand	1.21336	0.270586	0.415768	0.29735	1.22889	-0.51904	-0.021802	-1.0465	-0.020966	-0.00057745	0.00057745	0.13657	0.39586	0.10211	-0.037391	-0.08566	0.21153	0.68082	-0.31843	0.68095	0.33665
A_30_P01019912	N/A	lincRNA:chr17:39960567-39992817 reverse strand	0.206712	0.843071	0.897292	0.0286375	1.02005	-0.4401	-0.17635	0.042221	0.057387	-0.48551	-0.22346	-0.4657	-0.66079	-0.19597	0.14713	0.22677	0.19142	0.0006876	-0.0006876	0.41189	0.07201
A_30_P01019913	N/A	lincRNA:chr14:26973425-26986650 reverse strand	0.792007	0.458516	0.59709	0.153779	1.11248	0.048334	-0.3081	-0.25742	-0.6479	-0.50028	-0.35262	-0.80003	-1.0559	0.43901	-0.048334	0.54681	0.56981	0.19824	0.45952	0.78093	0.68372
A_30_P01019918	N/A	lincRNA:chr3:151746091-151753763 forward strand	1.71549	0.137077	0.265072	0.45418	1.37	-0.26925	-0.35385	-0.78637	-0.96561	0.0034802	0.41167	-0.2985	0.31634	0.066149	0.1231	-0.80333	-0.62999	0.49493	0.037402	-0.0034802	0.043798
A_30_P01019920	N/A	lincRNA:chr4:13369325-13456750 forward strand	3.35911	0.0152463	0.0859362	0.261307	1.19856	-0.16148	-0.37122	-0.37305	-0.13742	0.018652	-0.11918	-0.26495	-0.018652	0.019525	-0.12524	0.077778	0.025198	0.12618	0.17903	0.33864	0.39864
A_30_P01019921	N/A	lincRNA:chr1:164595106-164601906 forward strand	-0.635197	0.548742	0.676163	-0.121594	0.919171	-0.032565	0.1295	-0.40848	0.31872	0.60498	0.078014	-0.3221	-0.41457	0.32842	0.032565	0.19319	-0.16458	0.43492	-0.29936	-0.13775	-0.094593
A_30_P01019928	N/A	lincRNA:chr12:83271350-83357214 forward strand	0.498568	0.635831	0.747544	0.149009	1.10881	0.17601	-0.15954	-0.11025	0.00029588	1.4779	-0.41441	-0.32119	0.53944	-0.01005	0.82808	-0.53329	-0.00029588	0.28468	0.35786	0.31686	-0.078919
A_30_P01019935	N/A	lincRNA:chr4:135138014-135174889 forward strand	0.943855	0.381681	0.526879	0.132675	1.09632	0.12296	0.32316	0.34971	0.25483	0.29521	0.67058	0.16679	0.30941	-0.21183	-0.69176	-0.12296	-0.4038	-0.16421	-0.41184	-0.17619	-0.14741
A_30_P01019936	N/A	lincRNA:chr11:53592946-53637922 reverse strand	3.204	0.0185064	0.0924362	0.213642	1.15961	0.04056	-0.34545	-0.078959	-0.069987	-0.12306	-0.11279	-0.27465	0.039472	-0.01924	0.01924	-0.188	0.096672	0.23221	0.11747	0.24147	0.17209
A_30_P01019938	N/A	lincRNA:chr10:39659425-39674200 reverse strand	-2.03529	0.0880161	0.201274	-0.72023	0.607001	0.21028	0.62151	0.34817	0.09391	-0.26128	-0.32716	-0.16027	-0.4718	0.16258	0.1491	0.6438	-0.09391	-0.89429	0.44419	-0.72373	-0.84552
A_30_P01019943	N/A	lincRNA:chr8:48476637-48492537 forward strand	3.58114	0.0116272	0.0778548	0.172688	1.12716	0.3304	0.5107	0.32004	0.1778	0.25273	0.31593	0.14305	0.46888	-0.38025	-0.38365	-0.44566	-0.29051	-0.20103	-0.30445	-0.14305	-0.16079
A_30_P01019944	N/A	lincRNA:chr2:176874642-176906929 reverse strand	-3.63148	0.0109458	0.0771685	-1.40737	0.376998	0.2757	0.26415	0.026263	0.26896	1.0458	-0.026263	0.10727	-0.15401	0.17644	-0.23708	-0.030965	0.067186	-0.78708	-0.73353	-2.0376	-2.0957
A_30_P01019947	N/A	lincRNA:chr6:52046805-52072744 forward strand	-5.21241	0.00199076	0.0579608	-0.293635	0.815844	0.71116	0.16566	0.38111	0.27234	0.43565	0.69887	0.25311	0.62596	-0.16566	-0.3389	-0.23252	-0.37431	-0.51908	-0.54601	-0.65504	-0.5658
A_30_P01019948	N/A	lincRNA:chr8:4325209-4348788 forward strand	-2.19191	0.0708878	0.177571	-0.26337	0.83314	0.33667	-0.15573	-0.23758	-0.16568	0.33403	0.24926	-0.21031	0.17871	-0.042887	0.042887	0.19396	0.18836	-0.06368	-0.38757	-0.29323	0.07332
A_30_P01019955	N/A	lincRNA:chr8:19678750-20038750 reverse strand	-0.195943	0.851123	0.902364	-0.0278003	0.980915	-0.77237	0.092081	-0.99529	0.161	-1.3843	-0.74315	-0.56789	-0.36426	-0.22444	0.20372	0.14371	0.37539	0.20021	0.14919	-0.092081	0.12986
A_30_P01019959	N/A	lincRNA:chr17:13806767-13824342 forward strand	0.58241	0.5815	0.703418	0.0983312	1.07053	0.58333	-0.17364	0.13635	0.21981	0.35893	0.23591	0.069135	1.0941	-0.1368	-0.39896	-0.30791	-0.24424	-0.069135	-0.52854	0.21364	-0.31055
A_30_P01019960	N/A	lincRNA:chr2:145492995-145523670 reverse strand	-1.2518	0.257231	0.40159	-0.30065	0.811887	0.43567	0.80971	0.53185	0.57136	0.11322	0.4759	0.38375	0.44764	-0.11322	-0.49067	-0.8115	-1.195	-1.047	-0.87136	-1.0888	-0.80583
A_30_P01019961	N/A	lincRNA:chr1:87374975-87412500 reverse strand	0.721041	0.498004	0.632007	0.0784275	1.05587	0.50407	0.21606	0.37957	0.22905	0.58564	0.12693	0.12888	0.44554	-0.56167	-0.24925	-0.26214	-0.44652	-0.50713	-0.27345	-0.29836	-0.12693
A_30_P01019965	N/A	lincRNA:chr12:103151385-103157796 reverse strand	3.75434	0.00946136	0.0742292	0.250902	1.18995	-0.31707	-0.31504	-0.36947	-0.25355	0.011148	-0.29413	-0.22001	-0.49431	-0.00053406	0.0018826	0.00053406	0.11412	0.17068	0.19987	0.43653	0.31253
A_30_P01019966	N/A	lincRNA:chr6:119798500-119817050 forward strand	-0.159548	0.878472	0.920727	-0.025505	0.982477	1.3195	0.4579	1.3941	1.0803	1.5542	1.5702	1.1653	1.2077	-0.85181	-0.50114	-0.6549	-0.6274	-0.4579	-1.101	-0.57255	-0.60582
A_30_P01019970	N/A	lincRNA:chr9:27148989-27155714 forward strand	1.79166	0.123368	0.247558	0.192656	1.14287	0.059839	-0.0051818	0.017896	0.027215	0.57972	0.0051818	0.17231	0.073032	-0.18565	-0.27598	-0.34076	-0.47817	-0.13007	-0.34465	0.087274	-0.12249
A_30_P01019972	N/A	lincRNA:chr3:127037711-127111912 reverse strand	-0.884129	0.410652	0.554101	-0.204498	0.867841	0.34527	1.3591	0.67423	0.48405	-0.53303	-0.16149	-0.0072052	0.025743	0.048692	-0.22331	-0.082246	0.0072052	-0.47961	0.40126	-0.53398	-0.45532
A_30_P01019977	N/A	lincRNA:chr14:21029450-21049451 reverse strand	2.48948	0.0471957	0.141967	0.309236	1.23905	0.24404	-0.15554	-0.25075	0.023959	0.41551	0.17478	-0.37838	-0.094407	-0.11692	-0.52715	0.007221	-0.30043	0.18747	-0.007221	0.020737	0.09868
A_30_P01019979	N/A	lincRNA:chr19:54011403-54018978 reverse strand	1.11261	0.308456	0.455154	0.590202	1.50546	-0.22637	0.040121	0.15077	0.1162	-0.20312	-0.24255	-0.18545	-0.5309	0.059072	-0.14487	0.021473	-0.04652	2.1471	0.056417	-0.021473	0.06792
A_30_P01019980	N/A	lincRNA:chr2:153163620-153170845 forward strand	-0.659778	0.533888	0.663118	-0.117412	0.92184	0.64899	0.10136	0.072068	0.11141	-0.01788	-0.52954	0.080808	-0.34505	-0.41167	-0.098581	0.01788	0.13596	-0.13591	0.10537	-0.53629	-0.25923
A_30_P01019985	N/A	lincRNA:chr4:12159175-12175725 reverse strand	-0.0131487	0.989935	0.994261	-0.00181649	0.998742	0.153	-0.21505	0.062457	-0.40068	-0.13312	0.43204	-0.43208	-0.054735	0.004668	-0.18267	0.24909	0.27354	-0.004668	-0.11029	0.19131	0.26101
A_30_P01019986	N/A	lincRNA:chr4:133368314-133380210 reverse strand	1.10042	0.313327	0.460224	0.0807622	1.05758	0.079702	-0.034996	0.0084882	0.14749	0.14505	0.35184	0.12121	0.14822	-0.11725	-0.26909	-0.14457	-0.040686	0.034054	-0.052653	-0.0084882	-0.22146
A_30_P01019987	N/A	lincRNA:chr6:122741562-122743423 reverse strand	-1.54164	0.174098	0.309079	-0.232964	0.850885	0.14551	0.36059	0.3421	0.18453	-0.021567	-0.11672	0.019597	0.053045	-0.036758	0.37372	-0.10775	-0.019597	-0.14907	0.10314	-0.35876	-0.31755
A_30_P01019988	N/A	lincRNA:chr5:31862823-31871445 forward strand	2.57196	0.0422233	0.134209	0.16234	1.1191	0.15532	-0.20684	-0.055447	-0.11824	0.10221	-0.053891	-0.18204	-0.084166	0.08926	-0.036998	0.076419	-0.044753	0.18797	0.036998	0.23269	0.27563
A_30_P01019990	N/A	lincRNA:chr7:67111261-67120697 reverse strand	-3.04834	0.02256	0.100134	-1.12261	0.459263	0.34211	0.99813	0.43327	0.65644	0.80777	0.43607	0.55707	0.12885	-0.46539	-0.12885	-0.30344	-0.24174	-1.3659	-0.55975	-2.3278	-1.3764
A_30_P01019994	N/A	lincRNA:chrX:73008593-73009966 reverse strand	-0.528498	0.616123	0.731441	-0.154626	0.898365	-0.016746	0.30996	-0.10059	-0.058707	-0.53382	-1.3801	-0.77814	0.091606	-0.1031	0.4827	0.66958	0.49486	0.55081	0.69512	-0.33714	0.016746
A_30_P01019996	N/A	lincRNA:chr8:49237358-49246495 forward strand	0.992522	0.359267	0.506399	0.14343	1.10453	0.075214	-0.052359	0.228	0.33858	-0.086503	0.64048	0.57554	0.50245	-0.38572	-0.50351	-0.16105	0.052359	0.093681	-0.16841	-0.26238	-0.087093
A_30_P01020001	N/A	lincRNA:chr12:53669892-53710742 forward strand	-3.14634	0.019907	0.0947906	-0.412024	0.751568	0.088638	0.34445	0.21955	0.12584	0.24576	0.092959	0.19273	-0.12709	-0.026171	-0.18241	-0.031834	0.026171	-0.52672	-0.12059	-0.70384	-0.51119
A_30_P01020003	N/A	lincRNA:chr14:77511189-77522852 forward strand	-3.36092	0.0152123	0.0859119	-0.566348	0.675324	-0.03458	0.03458	0.038111	0.43658	0.67094	0.26182	0.41833	0.16119	-0.15306	-0.27822	-0.40603	0.25752	-0.54729	-0.57297	-0.83964	-0.88528
A_30_P01020004	N/A	lincRNA:chr4:133212951-133214017 reverse strand	-0.464834	0.65844	0.764567	-0.109519	0.926897	-0.56318	-0.16863	0.048696	-0.14732	-0.34275	1.5029	0.10979	-0.475	0.22294	0.19788	0.35072	0.2042	-0.14677	0.83036	-0.09723	-0.048696
A_30_P01020005	N/A	lincRNA:chr3:108763862-108772151 reverse strand	-0.141279	0.892274	0.929665	-0.0339407	0.976749	-0.030903	-0.1187	-0.2764	0.25022	-1.0159	-1.6289	0.090828	-1.1926	0.28032	0.13296	0.038161	0.030902	0.5	-0.45419	0.45087	-0.1501
A_30_P01020007	N/A	lincRNA:chr5:105072936-105074001 forward strand	-2.58073	0.0417284	0.133305	-0.53446	0.690417	0.56732	0.73548	0.33978	0.68823	1.0186	0.66897	1.1208	0.58921	-0.74533	-0.43281	-0.88882	-0.33978	-1.1602	-0.67638	-1.2924	-1.4156
A_30_P01020009	N/A	lincRNA:chr13:112717680-112733330 forward strand	-0.496333	0.637316	0.748613	-0.124683	0.917206	0.2287	0.029566	-0.11867	0.28337	-0.47304	-0.15749	1.0741	-0.22673	-0.043709	0.0086226	0.2246	-0.0086226	-0.7136	-0.19719	0.38101	0.21194
A_30_P01020011	N/A	lincRNA:chr8:106037800-106070025 forward strand	0.31379	0.764303	0.84313	0.0844747	1.0603	0.21435	0.29295	-0.0075612	0.67867	-0.082386	0.077524	-0.0049152	-0.43199	0.40821	0.0049152	-0.083247	-0.085886	-0.074651	-0.23489	0.85202	0.039412
A_30_P01020013	N/A	lincRNA:chrX:120963050-120963598 forward strand	2.87881	0.0281015	0.110557	0.421051	1.3389	0.32282	-0.30921	0.079626	-0.019853	0.40802	0.51464	-0.051113	0.49343	-0.53117	-0.46994	-0.65062	-0.42966	0.045089	-0.51309	0.050961	0.019853
A_30_P01020015	N/A	lincRNA:chr17:39982023-39983277 forward strand	-2.40166	0.0531745	0.151728	-0.117234	0.921954	0.37777	-0.018295	-0.056767	-0.0083008	0.24535	0.35117	-0.24372	0.0044794	-0.016042	0.15308	0.060108	0.097836	-0.0044794	-0.13755	0.012203	-0.044127
A_30_P01020016	N/A	lincRNA:chr13:54399275-54445825 reverse strand	-0.682326	0.52049	0.651065	-0.159186	0.89553	-0.7767	0.074986	0.14819	0.21465	0.67688	-0.2329	0.017865	0.086271	-0.017865	0.22832	-0.08183	-0.29403	-0.36911	-0.174	-0.61695	0.35791
A_30_P01020017	N/A	lincRNA:chr19:46422690-46423478 reverse strand	-4.73194	0.00321807	0.0613214	-0.895003	0.537746	0.074018	0.31808	0.27421	0.36085	0.70387	0.62561	0.078799	0.24984	-0.39266	-0.10017	-0.40014	-0.074018	-1.3452	-0.6449	-1.2163	-1.3406
A_30_P01020019	N/A	lincRNA:chr11:112898724-113062945 reverse strand	0.745932	0.483897	0.619684	0.0409395	1.02878	0.25225	0.23419	0.20771	0.20333	0.065392	0.46339	-0.066538	0.10434	-0.022254	-0.16588	-0.086493	-0.2098	-0.086633	-0.13736	0.022254	-0.11893
A_30_P01020021	N/A	lincRNA:chr6:91133122-91133347 reverse strand	2.52166	0.0451857	0.13897	0.351318	1.27573	0.12943	-0.30769	-0.049284	0.013984	0.14606	-0.020613	-0.3154	0.15914	0.0087974	-0.13911	-0.0087974	-0.17939	0.46644	0.17712	-0.056519	0.49973
A_30_P01020023	N/A	lincRNA:chr7:99879368-99889978 reverse strand	-2.65022	0.0380176	0.127778	-0.624792	0.648513	-0.06922	0.2493	-0.40995	-0.32506	-0.20607	-0.10167	-0.6203	-0.076593	0.50167	1.0189	1.3206	0.70997	-0.0063567	0.57589	0.47608	0.0063572
A_30_P01020028	N/A	lincRNA:chr10:56151791-56184966 reverse strand	-0.771127	0.4699	0.607143	-0.0760872	0.948627	0.25427	-0.058268	0.2704	0.19874	0.62437	0.86471	0.45273	-0.14126	-0.010557	0.010557	-0.10603	-0.14756	-0.0836	-0.12112	0.039551	-0.39277
A_30_P01020029	N/A	lincRNA:chr13:99890903-99892577 reverse strand	-0.153437	0.883084	0.923657	-0.0242925	0.983303	0.37881	0.41885	0.48969	0.4048	0.42243	0.36267	-0.14449	0.28069	-0.20069	-0.4242	-0.22798	-0.16158	-0.30416	-0.44287	-0.50908	0.14449
A_30_P01020032	N/A	lincRNA:chrX:50400250-50410825 forward strand	1.63585	0.152987	0.284645	0.360685	1.28404	0.38958	0.091081	0.021938	0.11974	0.13226	0.80393	-0.13291	0.02978	-0.19094	-0.93714	-0.46513	-0.76682	-0.46115	-0.49969	-0.021938	0.065487
A_30_P01020034	N/A	lincRNA:chr18:78188082-78194070 forward strand	1.43352	0.201697	0.341041	0.443004	1.35943	-0.55462	-0.064443	-0.37991	0.20875	0.15797	-0.088968	-0.038361	-0.85031	0.62251	0.038361	-0.47176	-0.22458	0.55625	0.18631	0.94427	0.049716
A_30_P01020036	N/A	lincRNA:chr12:72103832-72116875 forward strand	-0.623041	0.556183	0.682127	-0.115512	0.923054	0.77699	0.17645	0.62414	-0.1879	0.74756	0.34623	0.28102	-0.021471	0.021471	0.063697	-0.3663	-0.54151	-0.093672	-0.30675	-0.25705	-0.62722
A_30_P01020040	N/A	lincRNA:chr8:119732348-119749198 reverse strand	1.39824	0.211543	0.351624	0.797347	1.7379	-0.94731	-0.87807	-0.7741	-0.016229	0.016228	0.43968	0.39305	0.43971	-0.40723	-0.86399	-0.33076	0.10792	0.45638	-0.66461	1.8693	0.034258
A_30_P01020042	N/A	lincRNA:chr7:134369091-134376468 forward strand	1.96226	0.0973896	0.213351	0.261698	1.19889	-0.054171	-0.071465	-0.15736	0.12489	-0.12654	0.26419	-0.16698	0.027039	0.063264	-0.18199	0.036971	-0.027039	0.22813	-0.10642	0.39077	0.42552
A_30_P01020043	N/A	lincRNA:chr3:95754599-95754917 reverse strand	-2.70559	0.0353123	0.12299	-1.30798	0.403885	0.26968	-0.2507	-0.1013	-1.6303	-0.32123	-0.57029	0.84904	0.60932	0.60847	0.1013	0.55794	0.58568	-1.1532	0.54876	-1.4276	-1.3465
A_30_P01020045	N/A	lincRNA:chr8:122920901-123008463 forward strand	0.484206	0.645406	0.754808	0.138239	1.10056	0.23277	0.2015	-0.37672	-0.0037942	0.089986	-0.22858	-0.40133	-0.096986	0.31323	0.14031	-0.57867	-0.59489	-0.49899	0.11267	0.21546	0.0037942
A_30_P01020048	N/A	lincRNA:chr14:21621875-21638625 reverse strand	1.99209	0.0934449	0.208417	0.669869	1.59093	-0.56288	-0.33343	0.0985	0.20353	-0.42675	0.13405	0.065861	-0.11464	0.022291	-0.25109	-0.022291	-0.055565	-0.20658	0.36826	0.88424	1.3269
A_30_P01020050	N/A	lincRNA:chr2:11454222-11456321 reverse strand	-0.539571	0.608918	0.725738	-0.0905245	0.939181	-0.47412	-0.60904	-1.2574	-0.84994	-0.61193	1.4531	-0.47855	-0.37508	0.31724	0.073814	0.14537	0.60868	0.49519	0.23128	0.13035	-0.073814
A_30_P01020053	N/A	lincRNA:chr4:119406384-119407856 forward strand	-0.869848	0.417819	0.560918	-0.206405	0.866694	-0.54332	0.405	-0.42757	-0.52584	-1.0073	-0.78331	0.24404	-0.5804	0.32772	0.42848	-0.13329	0.67082	0.31481	0.3795	-0.35949	0.13329
A_30_P01020054	N/A	lincRNA:chr16:30170306-30223193 reverse strand	-1.21919	0.268524	0.413701	-0.105777	0.929304	-0.31607	0.11438	-0.21749	0.22262	0.18075	0.092614	-0.016567	-0.21068	0.071035	-0.16229	0.016567	0.18341	0.027811	-0.093395	-0.20266	-0.046144
A_30_P01020057	N/A	lincRNA:chr13:67932042-67944229 forward strand	-4.17243	0.00586263	0.0663846	-1.81517	0.28417	-0.26146	0.61637	0.26673	-0.33048	0.4719	0.44296	-0.14137	0.042275	0.032958	0.65201	-0.032958	0.14904	-2.2208	-0.67864	-2.3648	-1.1954
A_30_P01020060	N/A	lincRNA:chr3:36280098-36347798 reverse strand	-0.119064	0.909111	0.94067	-0.0405737	0.972268	0.40512	0.32789	0.018468	0.37543	0.21515	0.3549	-0.03605	0.42632	-0.018468	-0.189	-0.52333	-0.097227	-0.37584	-0.64615	-0.6666	0.69827
A_30_P01020061	N/A	lincRNA:chr1:138442536-138520766 forward strand	-0.304808	0.770809	0.847775	-0.0151075	0.989583	0.1095	0.18676	0.25156	0.29949	0.21391	0.52526	0.18728	0.42353	-0.16883	-0.28269	-0.12195	-0.19828	-0.2365	-0.28049	-0.1095	-0.20569
A_30_P01020066	N/A	lincRNA:chr2:170029045-170034220 forward strand	-1.95603	0.0982338	0.21436	-0.231129	0.851968	0.21082	0.26566	0.11021	0.19294	0.20848	0.22623	-0.039914	0.071517	-0.045979	-0.181	0.039914	-0.33585	-0.15498	-0.41028	-0.32078	-0.56139
A_30_P01020072	N/A	lincRNA:chr7:128341797-128414692 reverse strand	0.828995	0.438834	0.579627	0.144793	1.10557	0.49102	-0.12653	-0.019036	-0.33736	-0.21097	-0.1221	0.20534	0.32549	-0.23981	0.35416	0.044579	-0.36653	-0.0036788	0.0036788	0.07846	0.29311
A_30_P01020074	N/A	lincRNA:chr2:31001736-31006911 forward strand	0.198244	0.8494	0.9014	0.0302725	1.0212	1.0041	0.42502	0.75601	0.67118	1.0082	0.60423	0.61721	0.28474	-0.55412	-0.74584	-0.57396	-0.63457	-0.41859	-0.77842	-0.28474	-0.90565
A_30_P01020076	N/A	lincRNA:chr13:56286339-56298089 forward strand	-0.19748	0.849972	0.901607	-0.0191115	0.98684	0.075862	0.16962	0.22988	0.19273	-0.18685	0.2099	-0.17268	0.12739	-0.0013008	-0.24101	-0.094262	0.0013008	-0.26484	-0.20462	0.062177	-0.0044351
A_30_P01020078	N/A	lincRNA:chr1:138528250-138538250 forward strand	-3.61135	0.0112127	0.0773752	-0.608121	0.656051	0.30732	0.0032115	0.073998	-0.0032115	-1.4493	-0.301	-0.44923	-0.0581	0.093775	0.60043	0.74743	0.66709	-0.25477	0.13602	-0.12199	-0.083019
A_30_P01020088	N/A	lincRNA:chr7:86651948-86675223 reverse strand	-0.882394	0.411517	0.554835	-0.0799325	0.946102	0.38161	0.22094	0.50783	0.3651	0.35361	0.39311	0.17748	0.26959	-0.23478	-0.3049	-0.3557	-0.19188	-0.26551	-0.17748	-0.40838	-0.55562
A_30_P01020097	N/A	lincRNA:chr9:88338621-88338923 forward strand	-0.0590976	0.954794	0.971589	-0.0148243	0.989777	0.34958	-0.17816	-0.045632	0.1753	0.24746	-0.0070009	0.29163	-0.13671	-0.03304	-0.13441	-0.19969	0.085058	0.13553	0.0070009	-0.79074	0.30683
A_30_P01020098	N/A	lincRNA:chr8:86705694-86711244 forward strand	-2.84459	0.0293893	0.112969	-1.26964	0.414765	-0.827	0.2044	-0.92491	-1.6112	-0.082004	0.55832	-0.22271	0.082004	1.3302	0.63111	0.72863	0.73041	-0.2908	-0.64507	-1.3634	0.64108
A_30_P01020104	N/A	lincRNA:chr3:30059174-30060808 reverse strand	-0.760564	0.475733	0.612522	-0.159315	0.89545	-0.16162	-0.57477	0.042375	-0.042375	0.88732	-0.24336	-0.56575	-0.44925	0.25782	0.14092	0.33914	0.21054	-0.25586	0.29199	0.55067	-0.27564
A_30_P01020110	N/A	lincRNA:chr5:110424250-110443025 reverse strand	2.06721	0.0842124	0.196306	0.833225	1.78166	-0.48029	-0.70813	-0.8402	-0.026222	-0.67147	-0.47384	-0.27749	-0.43643	0.5941	0.026222	0.4233	0.66497	1.8413	0.15949	1.6198	1.4209
A_30_P01020111	N/A	lincRNA:chr2:22782700-22801900 forward strand	0.153774	0.88283	0.923529	0.0153407	1.01069	0.042989	0.21749	0.056113	0.099189	-0.075634	0.066152	-0.1645	-0.091166	-0.042989	0.13733	-0.065031	-0.086354	0.21783	0.058419	-0.13898	-0.13295
A_30_P01020112	N/A	lincRNA:chr1:88398169-88398354 forward strand	-2.99729	0.0240923	0.103521	-0.16676	0.890841	0.25298	0.51558	0.23991	0.24338	0.40084	0.50673	0.15294	0.16066	-0.15294	-0.29433	-0.15318	-0.20217	-0.29667	-0.45716	-0.28512	-0.43071
A_30_P01020116	N/A	lincRNA:chr3:137736327-137752677 forward strand	-3.78117	0.00916781	0.0737132	-0.980782	0.506705	0.74678	0.63362	0.58645	0.65989	1.3044	1.2545	0.97181	1.2493	-0.75195	-0.69325	-0.69502	-0.58645	-1.4388	-1.1387	-2.3439	-1.7284
A_30_P01020117	N/A	lincRNA:chr4:131905739-131910814 forward strand	0.28687	0.783861	0.856876	0.079105	1.05636	0.44883	0.39453	0.57107	0.59401	0.29129	0.56232	0.55754	0.77989	-0.38596	-0.29129	-1.3322	-0.8828	-0.33832	-0.96342	-0.73773	-0.53636
A_30_P01020120	N/A	lincRNA:chr15:85299777-85300166 reverse strand	2.19812	0.0702837	0.176786	0.218488	1.16351	0.35291	-0.33518	0.10172	0.044538	0.33205	0.36142	0.057936	0.096692	-0.30379	-0.29667	-0.34865	-0.15882	-0.044538	-0.25512	0.17915	-0.11347
A_30_P01020121	N/A	lincRNA:chr5:123439974-123448354 forward strand	-3.04812	0.0225662	0.100144	-1.12504	0.458488	0.71019	1.0418	0.77982	1.2628	0.92578	0.96389	1.0206	0.27299	-0.39638	-0.27299	-0.4919	-0.56704	-1.4067	-0.66159	-1.7524	-2.4078
A_30_P01020125	N/A	lincRNA:chr17:27703181-27716306 reverse strand	-2.31481	0.0598728	0.162093	-0.255357	0.83778	-0.18804	0.0027583	0.41336	0.31375	0.029445	-0.21044	-0.38838	-0.10243	0.39705	-0.021964	0.33754	0.25377	0.14551	-0.0027583	-0.13804	-0.059745
A_30_P01020128	N/A	lincRNA:chr4:141527564-141547339 forward strand	0.0213488	0.98366	0.990154	0.001157	1.0008	0.015549	-0.16047	-0.005178	-0.19386	0.044833	0.23417	-0.17294	0.18284	0.076674	-0.086201	-0.013591	0.005178	0.045861	-0.079277	-0.071369	0.091473
A_30_P01020130	N/A	lincRNA:chr5:22801058-22939737 forward strand	-1.33499	0.230298	0.372571	-0.354338	0.782229	-1.1518	-0.042919	-0.18374	0.12567	0.26473	0.49519	0.39353	0.39085	0.38917	0.042126	-0.14631	-0.030164	0.026072	-0.16482	-0.026071	-0.99771
A_30_P01020133	N/A	lincRNA:chr13:12792150-12869825 reverse strand	4.22285	0.00554379	0.0658441	0.505123	1.41924	-0.30165	-0.21381	-0.69607	-0.40996	0.036211	-0.036211	-0.2814	-0.30008	0.34249	-0.1642	0.19651	0.1739	0.60467	0.52814	0.78096	0.65542
A_30_P01020134	N/A	lincRNA:chr16:4867322-4874772 reverse strand	-2.18307	0.0717568	0.178521	-0.512613	0.700952	-0.74339	-0.087906	0.32285	-0.78312	-1.05	-0.25549	-0.26603	-0.2276	0.66316	0.79763	0.59203	1.2101	0.78517	0.021354	0.4273	-0.021355
A_30_P01020135	N/A	lincRNA:chr19:5842306-5845476 reverse strand	-3.21035	0.018359	0.0921941	-0.463727	0.72511	-0.43933	0.091005	-0.0090594	0.096968	0.41671	0.69486	-0.18661	0.10892	-0.12617	0.18616	0.0090594	0.22844	-0.71391	-0.14234	-0.3382	-0.36297
A_30_P01020137	N/A	lincRNA:chr11:95627874-95640824 reverse strand	0.911721	0.397067	0.541374	0.0804553	1.05735	-0.10564	-0.29729	-0.060502	0.011085	-0.14888	-0.026729	-0.011085	-0.21601	0.27209	-0.081106	0.012805	0.23783	0.19374	0.15035	0.17426	0.24509
A_30_P01020138	N/A	lincRNA:chr19:7458725-7474825 forward strand	-0.172362	0.86882	0.914161	-0.01436	0.990096	-0.92496	-0.6385	-0.43374	-0.78269	-0.59899	-1.5697	-0.26037	-0.68452	0.5519	0.49255	0.44944	0.26037	0.27635	0.47475	0.52992	0.4158
A_30_P01020140	N/A	lincRNA:chrX:146827709-146913398 reverse strand	-0.369782	0.724246	0.814314	-0.059705	0.95946	-0.20789	0.048071	0.44775	0.33101	0.03529	0.62876	0.30824	0.63881	-0.31778	-0.19018	-0.22337	0.036153	-0.038877	-0.64319	-0.03529	-0.21664
A_30_P01020142	N/A	lincRNA:chr4:98943050-98959998 forward strand	0.56077	0.595259	0.714815	0.0559925	1.03957	0.24198	0.23764	0.11803	0.40871	0.85909	0.87698	0.42993	0.56559	-0.46774	-0.52087	-0.31647	-0.27749	-0.45707	-0.46316	-0.32034	-0.11803
A_30_P01020143	N/A	lincRNA:chr5:25168628-25185353 reverse strand	0.274315	0.793043	0.862777	0.0614607	1.04352	0.45861	0.39293	0.18447	-0.013913	0.78588	0.60113	0.27128	0.45993	-0.33213	-0.97821	-0.34713	-0.23578	-0.51417	-0.49894	0.013913	-0.64821
A_30_P01020144	N/A	lincRNA:chr17:35080914-35090009 reverse strand	2.75328	0.0331475	0.119472	0.701024	1.62566	-0.35303	-0.77735	-1.2573	-0.49279	0.082054	0.13778	-0.77708	0.15172	-0.64708	0.036972	-0.31262	0.14087	0.66608	-0.036972	0.69224	0.70089
A_30_P01020145	N/A	lincRNA:chr5:33174092-33200792 reverse strand	0.969655	0.369666	0.515522	0.108166	1.07786	0.31421	0.10346	0.031507	0.13281	0.30512	0.36634	0.17178	0.37298	-0.35405	-0.44572	-0.45101	-0.26969	-0.48479	-0.39444	-0.031507	-0.17707
A_30_P01020147	N/A	lincRNA:chr15:79709500-79714700 forward strand	-0.169328	0.871103	0.915819	-0.0375325	0.97432	0.57127	0.353	0.28992	0.9205	1.1783	0.72941	0.42988	0.96333	-0.44736	-0.98863	-0.56976	-0.39274	-0.28992	-1.0656	-0.77535	-0.41775
A_30_P01020149	N/A	lincRNA:chr2:77807600-77836075 forward strand	1.61599	0.157223	0.289644	0.169961	1.12503	-0.041345	-0.13122	-0.03583	0.029588	0.065372	0.26042	-0.2137	-0.040353	0.1052	-0.096744	-0.12091	0.16794	0.32451	-0.029588	0.25394	0.18647
A_30_P01020152	N/A	lincRNA:chr14:78924115-78938125 reverse strand	-3.17489	0.0191995	0.0936416	-0.384775	0.765899	-0.58565	-0.52071	0.43733	-0.47506	0.18286	0.13368	-0.4104	-0.4674	0.25322	0.096038	0.232	0.30487	0.086743	-0.20238	-0.45059	-0.086743
A_30_P01020154	N/A	lincRNA:chr9:51905865-51911474 forward strand	3.83404	0.00861847	0.0724438	0.652709	1.57212	-0.22837	-0.76035	-0.35261	-0.13555	-0.15302	0.26619	-0.071821	-0.22296	0.066355	-0.066258	0.41273	0.066258	0.92898	0.36885	0.93898	0.85311
A_30_P01020155	N/A	lincRNA:chr7:140018492-140019064 reverse strand	-2.91379	0.0268476	0.1083	-0.41928	0.747798	0.44076	-0.046182	-0.031922	0.1578	0.32006	0.47299	-0.0072975	0.085893	0.0072975	-0.096793	0.16028	0.11284	-0.31345	-0.045264	-0.67351	-0.46127
A_30_P01020156	N/A	lincRNA:chr3:85571525-85645700 forward strand	2.56365	0.0426985	0.134959	0.284349	1.21786	-0.01882	0.14361	0.16133	0.15267	-0.19178	0.28845	-0.042401	0.01882	-0.14511	-0.28624	-0.15032	-0.20231	0.020184	-0.17995	0.22896	0.28422
A_30_P01020161	N/A	lincRNA:chr13:108653722-108654406 reverse strand	-1.46343	0.193681	0.331608	-0.225114	0.855528	-0.20007	0.05792	0.23785	-0.17891	-0.3995	-0.51197	0.22825	-0.16356	-0.11971	0.31565	0.484	0.40995	-0.071505	0.26094	0.014221	-0.014221
A_30_P01020163	N/A	lincRNA:chrX:157038750-157039018 forward strand	-1.78591	0.124355	0.248751	-0.186592	0.878679	0.27905	-0.10255	0.12132	0.21921	0.43279	0.74356	0.22662	0.3498	-0.16565	-0.18273	-0.17936	0.097799	-0.47951	-0.32841	-0.097799	-0.27059
A_30_P01020164	N/A	lincRNA:chr5:108538417-108550517 forward strand	0.976124	0.3667	0.512941	0.156336	1.11445	0.27977	0.083938	0.18047	0.2796	0.46309	0.40876	0.064844	-0.064844	-0.16387	-0.34728	-0.26052	-0.34027	0.27048	-0.4703	-0.074325	-0.21245
A_30_P01020166	N/A	lincRNA:chr2:35828611-35838083 reverse strand	2.9145	0.0268227	0.1083	1.23263	2.34995	-0.1201	-0.88598	-0.72461	-0.67081	-1.2708	-0.84184	-0.72115	0.014857	0.29964	-0.014857	0.13794	0.17473	1.5218	0.16968	1.7923	2.0442
A_30_P01020167	N/A	lincRNA:chr8:119090566-119097735 forward strand	-1.39278	0.213106	0.353343	-0.155705	0.897693	0.20529	0.18717	-0.010427	0.31488	0.094748	0.29807	0.063806	0.30207	0.010427	-0.32408	-0.11742	-0.025856	-0.10418	-0.1624	-0.46224	-0.35093
A_30_P01020169	N/A	lincRNA:chr10:117021051-117038683 reverse strand	0.480293	0.648028	0.756724	0.0251927	1.01762	0.232	0.17759	0.12239	0.15082	-0.019799	0.36055	0.026286	0.05288	0.019799	-0.22351	-0.051778	-0.11779	-0.066912	-0.09127	-0.047991	-0.066335
A_30_P01020171	N/A	lincRNA:chr14:65720392-65769859 reverse strand	-4.19793	0.00569887	0.0662402	-0.708929	0.611774	0.75956	0.20313	0.33663	0.58363	0.099777	-0.075946	-0.17478	0.79259	0.075946	0.11621	-0.30394	-0.19149	-0.54859	-1.1717	-0.71321	-0.70549
A_30_P01020172	N/A	lincRNA:chr16:11024315-11055740 forward strand	1.32444	0.233568	0.375984	0.195046	1.14476	0.0099397	-0.64253	-0.36915	-0.34451	-0.041451	0.025667	-0.1022	-0.22517	0.0035634	-0.0035634	0.27798	-0.3304	0.34766	0.28506	0.03656	0.058484
A_30_P01020173	N/A	lincRNA:chr16:38043218-38088355 reverse strand	1.9383	0.100679	0.217728	0.54215	1.45614	-2.4989	-2.7742	-2.5181	-2.5109	-1.9163	-1.8904	-2.8124	-2.2124	2.189	1.8904	2.1777	2.1687	3.1001	2.1068	3.1267	2.2608
A_30_P01020178	N/A	lincRNA:chr5:137411861-137413010 forward strand	-2.62787	0.0391713	0.129496	-0.694977	0.617719	0.85225	0.31858	0.35787	0.4075	0.68835	0.78187	1.0324	0.22619	-0.93317	-0.22619	-1.0992	-0.3328	-1.3072	-0.96707	-1.7067	-1.3903
A_30_P01020180	N/A	lincRNA:chr8:125031410-125075960 reverse strand	2.29801	0.0612672	0.164269	0.242397	1.18296	-0.083189	-0.14346	-0.019648	-0.011044	-0.2024	0.0018406	-0.21569	-0.065628	0.081376	-0.0018406	0.012014	0.17382	0.22912	0.072309	0.49803	0.4355
A_30_P01020182	N/A	lincRNA:chr18:79286360-79304510 forward strand	-0.122804	0.906272	0.938798	-0.044084	0.969905	0.088688	0.29935	0.1437	0.37809	-0.017416	0.19559	0.053884	-0.39374	-0.28289	-0.76241	-0.70965	0.58578	-0.080832	-0.68556	0.017416	-0.59653
A_30_P01020184	N/A	lincRNA:chr1:121971906-121988306 forward strand	-0.183992	0.86008	0.908539	-0.0430275	0.970616	0.38569	0.33069	0.24425	0.60776	0.45878	0.59843	0.10342	0.31414	-0.50919	-0.40219	-0.46635	-1.0345	-0.75461	-0.83343	-0.10342	-0.89288
A_30_P01020186	N/A	lincRNA:chr13:28477490-28985604 reverse strand	0.799086	0.454701	0.59352	0.262125	1.19924	-0.96703	-0.025937	-0.27056	0.025937	-0.81924	-0.79868	-1.5803	0.81684	0.25133	-0.098975	0.3161	0.38067	-0.13842	0.029133	1.1037	0.90321
A_30_P01020198	N/A	lincRNA:chr17:17628846-17641021 reverse strand	2.57608	0.0419904	0.133798	0.484405	1.39901	-0.29036	-0.42959	-0.40448	-0.33949	-0.32669	-0.23823	-0.11053	-0.46919	0.61656	0.11053	0.6637	0.61182	1.0831	0.59373	1.2153	1.0481
A_30_P01020202	N/A	lincRNA:chr12:81719382-81731865 forward strand	1.8027	0.121498	0.245062	0.235218	1.17708	0.08803	-0.018921	0.0037732	-0.0037732	0.41115	0.35083	-0.10562	0.044048	-0.15305	-0.3524	-0.0095439	-0.27249	0.030609	-0.25867	0.22725	0.1542
A_30_P01020203	N/A	lincRNA:chr2:173421598-173485043 reverse strand	4.43479	0.0044004	0.0631014	0.207355	1.15457	-0.41331	-0.34296	-0.33615	-0.26669	0.021363	-0.11738	-0.14843	-0.105	0.063316	-0.003643	0.003643	0.081706	0.30659	0.13071	0.23101	0.30613
A_30_P01020205	N/A	lincRNA:chr12:74135916-74142780 reverse strand	2.0737	0.0834588	0.195249	0.305583	1.23592	-0.47591	-0.21903	-0.97629	-0.63148	-0.79488	-0.65189	-1.1756	-0.80417	0.2724	0.41112	0.36615	0.31089	0.76032	0.21903	0.74922	0.85432
A_30_P01020208	N/A	lincRNA:chr8:70603786-70604243 reverse strand	-4.38832	0.00462637	0.0637687	-1.26006	0.417527	2.0052	0.90047	1.4987	1.5173	2.0013	1.5454	0.96587	1.6865	-1.5441	-0.90047	-1.403	-1.522	-2.5635	-1.9324	-2.8685	-3.0454
A_30_P01020209	N/A	lincRNA:chr18:5119300-5181600 reverse strand	-1.71345	0.137462	0.265453	-0.407716	0.753816	-0.32262	0.10646	-0.26794	-0.013846	0.262	0.021646	0.31967	0.013846	0.29686	0.050836	-0.19584	-0.24904	-0.35713	0.083003	-0.87842	-0.5755
A_30_P01020210	N/A	lincRNA:chr14:43408099-43415349 forward strand	0.200605	0.847635	0.900346	0.0240725	1.01683	0.33629	0.28986	0.08699	0.23159	0.14201	0.59618	0.060698	0.5315	-0.064008	-0.31611	-0.37829	-0.2408	-0.10834	-0.23204	-0.060698	-0.50184
A_30_P01020212	N/A	lincRNA:chr17:15357376-15385701 reverse strand	2.41175	0.0524491	0.150509	0.530542	1.44447	0.10234	-0.09256	0.036135	-0.036135	0.29806	0.48074	-0.099717	0.064976	-0.2188	-0.42227	-0.48799	-0.13863	0.20709	-0.35047	0.5935	0.40436
A_30_P01020215	N/A	lincRNA:chr16:44720170-44723911 reverse strand	-1.59321	0.162221	0.295674	-0.228824	0.85333	-0.77225	-0.029676	-0.94536	-0.22953	-1.1268	-0.67096	-0.90447	-0.60272	0.32744	0.51818	0.76659	0.61949	0.37776	0.34952	0.029676	0.55945
A_30_P01020216	N/A	lincRNA:chr2:177256373-177257429 forward strand	-2.33909	0.057916	0.159146	-0.452456	0.730798	-0.13002	-0.18614	0.0023274	-0.082183	-0.19854	0.14776	-0.0023274	-0.26169	0.025526	0.36847	0.19844	0.49885	0.16273	0.034893	-0.41467	-0.50149
A_30_P01020219	N/A	lincRNA:chr15:43363046-43364763 forward strand	-2.63172	0.0389699	0.129228	-0.133065	0.911892	0.14934	0.073952	0.34195	0.65802	0.33665	0.43775	0.72585	0.055091	-0.055091	-0.16636	-0.10996	-0.15537	-0.20231	-0.16435	-0.29581	-0.35657
A_30_P01020220	N/A	lincRNA:chr2:175908275-175927625 forward strand	-1.65852	0.148285	0.279026	-0.282176	0.82235	-1.2281	0.21463	-0.12914	0.29796	0.56281	-0.007318	0.3293	0.24825	0.007318	-0.06348	0.052218	-0.32978	-0.43252	0.043153	-0.65828	-0.41478
A_30_P01020221	N/A	lincRNA:chr19:27448093-27462793 reverse strand	0.311225	0.766159	0.844412	0.239245	1.18038	-0.88418	0.046128	0.24274	-0.51346	-0.96105	-1.3357	-1.0251	-0.8203	0.90234	0.45786	0.95616	0.512	-0.58393	1.7706	2.6448	-0.046128
A_30_P01020223	N/A	lincRNA:chr6:127591179-127619145 forward strand	0.350953	0.737618	0.823648	0.0415767	1.02924	0.56124	0.53454	0.073467	0.15273	0.92593	0.43806	0.13153	0.049323	-0.34723	-0.52357	-0.24528	-0.36839	-0.3167	-0.53579	-0.049323	-0.41635
A_30_P01020225	N/A	lincRNA:chr9:9024733-9041933 forward strand	1.1211	0.3051	0.45167	0.220985	1.16553	-0.22174	0.6833	0.45202	1.0249	0.25046	-0.11403	0.21001	0.56418	-0.069071	-0.423	-0.56705	-0.52407	0.099026	0.069071	-0.58282	-0.28453
A_30_P01020228	N/A	lincRNA:chr15:97856041-97867907 reverse strand	0.50148	0.633898	0.745668	0.125673	1.09102	-0.46705	0.035162	-0.92128	0.07515	-0.50688	-0.19562	-0.011352	-0.59735	0.26243	0.087752	0.017559	-0.60077	0.04635	0.50775	-0.29579	0.011352
A_30_P01020230	N/A	lincRNA:chr10:126818382-126856582 reverse strand	-4.02017	0.0069575	0.0691094	-0.766863	0.587694	0.0079498	-0.0079498	-0.18735	0.10291	0.052776	-0.60007	-0.051503	-0.56589	0.61078	0.42977	0.39257	0.61572	-0.028201	0.13631	-0.57699	-0.54973
A_30_P01020231	N/A	lincRNA:chr11:79531768-79532127 forward strand	-0.319991	0.759825	0.839772	-0.0881505	0.940728	1.201	0.40087	0.59781	0.83866	2.0255	1.4087	0.90972	0.096982	-0.53274	-0.25276	-1.0078	-0.34926	-0.096982	-0.43179	-0.97263	-0.99376
A_30_P01020239	N/A	lincRNA:chr9:65368908-65377592 reverse strand	2.15233	0.0748653	0.182972	0.72915	1.65766	-0.84342	-1.4187	-0.97315	-1.5837	-0.84116	-0.16978	-1.4078	0.16978	1.221	0.60456	-0.32184	0.84498	1.4511	1.0769	1.3954	1.3419
A_30_P01020240	N/A	lincRNA:chr11:97457180-97487074 reverse strand	1.459	0.194849	0.333019	0.167925	1.12344	0.45782	0.17331	0.25431	0.16778	0.38286	0.32861	0.27842	0.45265	-0.49486	-0.60117	-0.27377	-0.45474	-0.2368	-0.56289	-0.16778	-0.18537
A_30_P01020242	N/A	lincRNA:chrX:146827709-146913398 reverse strand	-4.56257	0.0038405	0.0620891	-0.321382	0.800303	0.096511	0.13054	0.061874	0.062458	0.49075	0.26267	0.025139	0.28747	-0.29324	-0.025139	-0.085902	-0.067262	-0.52565	-0.35698	-0.40286	-0.47158
A_30_P01020243	N/A	lincRNA:chr3:108763862-108772151 reverse strand	-0.674537	0.525094	0.655106	-0.197118	0.872292	-0.33366	0.020996	-0.39786	-1.6046	-1.0706	-1.2227	0.20081	-0.020996	0.80997	-0.24508	0.64578	0.39375	0.3223	-0.20286	0.066329	0.63018
A_30_P01020244	N/A	lincRNA:chr12:73838608-73862621 reverse strand	-1.95381	0.0985373	0.214673	-0.118501	0.921144	0.32943	0.22293	0.17126	0.27578	0.25414	0.42129	0.072407	0.29741	-0.155	-0.2901	-0.072407	-0.14761	-0.2077	-0.31537	-0.23198	-0.38407
A_30_P01020245	N/A	lincRNA:chr5:143196275-143207575 forward strand	-0.843621	0.431223	0.572572	-0.108203	0.927743	0.26172	0.38479	0.25732	0.31037	0.022312	0.2977	0.29565	0.18939	-0.44711	-0.029872	-0.022312	-0.074223	-0.47168	-0.23552	-0.10884	-0.19029
A_30_P01020250	N/A	lincRNA:chr4:119967625-119978325 reverse strand	2.01804	0.0901453	0.204006	0.216263	1.16172	0.0072381	-0.18843	-0.21156	-0.33302	0.0039775	0.1557	-0.17291	-0.087636	-0.0039775	-0.11803	0.0065072	0.10821	0.23464	-0.063267	0.31634	0.37005
A_30_P01020252	N/A	lincRNA:chr10:62347876-62374346 forward strand	0.34442	0.742282	0.826316	0.0437442	1.03079	-0.048224	0.052497	0.24871	0.2221	0.052141	0.20732	-0.17448	0.032346	-0.032346	-0.40816	0.049839	-0.20932	-0.24798	-0.15254	0.10967	-0.13416
A_30_P01020256	N/A	lincRNA:chr7:16584852-16657252 forward strand	-1.42974	0.202731	0.342324	-0.290662	0.817527	0.059982	0.41394	0.56078	0.28514	-0.089833	-0.059982	0.4548	-0.32863	0.083019	0.25335	-0.49089	0.17446	-0.24515	-0.13476	-0.6168	-0.146
A_30_P01020258	N/A	lincRNA:chr10:66559716-66647841 forward strand	2.23852	0.0664818	0.171745	0.629715	1.54726	-0.70763	-0.52756	-0.59611	-0.84587	-0.22325	-0.54424	-0.72633	-0.37417	0.46689	0.22325	0.48448	0.2486	0.71943	0.34785	1.3834	1.4914
A_30_P01020263	N/A	lincRNA:chr17:15100982-15115630 reverse strand	6.16569	0.000835674	0.0558034	1.2159	2.32286	-0.24802	-1.692	-0.93266	-2.8685	0.73519	0.084466	0.32265	1.1351	-0.59918	-0.61502	-0.084466	-0.41326	1.1647	0.41789	0.83582	0.73328
A_30_P01020264	N/A	lincRNA:chr17:95255725-95272425 reverse strand	2.87091	0.0283932	0.111126	0.333075	1.2597	-0.080761	-0.35292	-0.25924	-0.39523	-0.2187	-0.39842	-0.48817	-0.3472	0.21163	0.18807	0.24275	0.080761	0.47456	0.42757	0.83143	0.32195
A_30_P01020270	N/A	lincRNA:chr7:99879368-99889978 reverse strand	-1.72618	0.135066	0.262395	-0.417045	0.748957	-0.75752	-0.044038	-1.4383	-0.56871	2.1614	-0.76574	-1.088	-0.81302	0.13822	0.38339	0.78593	0.80281	0.044039	0.15361	0.55758	-0.31306
A_30_P01020276	N/A	lincRNA:chr12:119825125-119850750 forward strand	3.60118	0.0113504	0.077543	0.386049	1.30681	-0.12265	-0.26694	-0.17459	-0.18747	0.092962	-0.03987	-0.26756	0.039024	0.015561	-0.12689	0.077534	-0.015561	0.41128	0.10518	0.57786	0.40052
A_30_P01020277	N/A	lincRNA:chr17:8025086-8026227 reverse strand	-0.978653	0.365546	0.511967	-0.0406797	0.972197	0.071283	0.24134	0.023188	0.19274	0.018872	0.35466	0.032471	0.044978	-0.030894	-0.17427	-0.0921	-0.018872	-0.083869	-0.13694	-0.085426	-0.17262
A_30_P01020278	N/A	lincRNA:chr15:85299777-85300166 reverse strand	0.151769	0.884343	0.924556	0.0240372	1.0168	-0.016283	0.67146	0.59616	0.69852	0.18765	0.34077	0.25533	0.20979	0.016283	-0.32807	-0.57056	-0.31978	-0.13259	-0.46464	-0.4408	-0.067948
A_30_P01020284	N/A	lincRNA:chr13:76326228-76332632 reverse strand	1.29473	0.243002	0.38641	0.124065	1.0898	-0.33741	-0.24383	-0.19477	-0.076402	-0.15589	-0.24	-0.058875	-0.19898	0.2892	0.079991	0.072334	0.17186	0.27343	0.32989	0.44745	0.058875
A_30_P01020286	N/A	lincRNA:chr16:4871449-4874336 reverse strand	0.21269	0.838611	0.894162	0.014085	1.00981	-0.74252	-0.40541	-0.32428	-1.531	-0.87857	-0.91779	-0.38067	-0.29789	0.42799	0.29789	0.54577	0.35301	0.50719	0.40978	0.3207	0.44333
A_30_P01020298	N/A	lincRNA:chr15:78404840-78412046 reverse strand	-2.65275	0.0378889	0.127567	-0.1862	0.878918	0.37126	0.36516	0.35995	0.31626	0.26548	0.67787	0.22499	0.357	-0.22499	-0.46835	-0.41548	-0.29427	-0.45203	-0.63645	-0.5791	-0.48031
A_30_P01020300	N/A	lincRNA:chr9:37063322-37063718 forward strand	2.20473	0.0696473	0.176214	0.441595	1.3581	0.86127	0.05054	0.50705	0.42408	1.5966	1.1298	0.75676	0.98917	-0.18117	-0.75365	-1.103	-0.58604	-0.31976	-0.05054	-0.27567	-0.21151
A_30_P01020301	N/A	lincRNA:chr14:103751075-103769725 forward strand	-3.59439	0.0114434	0.0776123	-0.690724	0.619543	0.05721	0.38278	0.10607	-0.03393	-0.27685	-0.70455	0.02023	-0.19103	0.12361	0.31347	0.36421	0.063794	-0.45288	-0.02023	-0.88555	-0.53915
A_30_P01020303	N/A	lincRNA:chr16:23992037-24001037 forward strand	-0.632713	0.550258	0.677538	-0.397275	0.759291	0.47478	0.31477	0.20412	0.89451	0.49295	0.93672	1.1746	0.59699	-2.2266	-0.36469	-0.58236	-0.81727	-2.0526	-0.20412	-1.1039	-2.2194
A_30_P01020304	N/A	lincRNA:chr12:81719382-81731865 forward strand	1.40899	0.208498	0.348574	0.181462	1.13403	0.0080819	-0.41186	-0.023973	-0.22018	0.1264	0.28356	-0.30558	-0.15216	0.01521	-0.21139	0.016095	-0.0080819	0.20177	-0.1892	0.36391	0.1612
A_30_P01020305	N/A	lincRNA:chr5:22801058-22939737 forward strand	1.98835	0.093931	0.209006	0.404728	1.32384	-0.33829	-0.093769	-0.15293	0.21825	0.29496	-0.023695	-0.047305	0.08181	0.15134	-0.085227	-0.41596	0.023695	0.31071	-0.134	0.57476	0.54129
A_30_P01020306	N/A	lincRNA:chr14:22267795-22319045 forward strand	-3.23702	0.0177532	0.0910852	-0.531409	0.691879	-0.26534	0.92241	0.34985	0.62402	0.16825	0.23201	0.18593	0.24866	-0.089013	-0.20566	0.041727	-0.041727	-0.63026	-0.22581	-0.98736	-0.57688
A_30_P01020307	N/A	lincRNA:chr15:85298353-85298992 forward strand	-0.12786	0.902437	0.935855	-0.0228318	0.984299	0.35379	0.18526	0.31359	0.18717	0.04552	0.57311	0.033113	0.23091	-0.20693	-0.41362	-0.65107	-0.033113	-0.54349	-0.56562	-0.13648	-0.15047
A_30_P01020310	N/A	lincRNA:chr13:78341864-78375825 forward strand	0.697045	0.511864	0.643751	0.0793415	1.05654	0.44261	0.22279	0.37233	0.26454	-0.0026782	0.46756	0.0026782	0.17787	-0.081516	-0.26537	-0.37745	-0.16098	-0.20802	-0.26137	-0.23659	0.13803
A_30_P01020314	N/A	lincRNA:chr2:168606645-168621395 reverse strand	-1.26565	0.252564	0.396118	-0.151542	0.900288	0.18414	0.29105	0.22136	0.37964	0.22608	0.26492	-0.099338	0.0095267	-0.0095267	0.24809	-0.10725	-0.17648	-0.046436	-0.019179	-0.28143	-0.30429
A_30_P01020315	N/A	lincRNA:chr9:13349094-13352732 forward strand	-1.89639	0.106702	0.225414	-0.244749	0.843963	-0.20157	0.24187	-0.0071073	0.17798	-0.064099	-0.19933	-0.055143	-0.10316	0.090693	0.26505	0.16429	0.22404	-0.18332	0.25441	0.0071073	-0.31312
A_30_P01020317	N/A	lincRNA:chr8:60132300-60146830 forward strand	0.669328	0.528187	0.657722	0.30119	1.23216	0.50509	0.31407	0.28366	0.17597	-0.11191	-0.020121	1.3414	0.82875	-0.75042	-0.51589	-0.54471	0.020121	-0.10563	-0.58016	-0.90895	1.0086
A_30_P01020319	N/A	lincRNA:chr9:70017793-70045355 forward strand	0.860523	0.422549	0.56497	0.0503453	1.03551	0.20162	0.23618	0.088362	0.30091	0.58937	0.59555	0.031319	0.43432	-0.16785	-0.14067	-0.28074	-0.25387	-0.17324	-0.17407	-0.031319	-0.26312
A_30_P01020323	N/A	lincRNA:chr4:21683562-21694350 reverse strand	3.68544	0.0102642	0.0759988	0.262471	1.19953	0.088856	0.80266	0.43985	0.41227	0.58629	0.56279	0.63045	0.57494	-0.47011	-0.61676	-0.43287	-0.48307	-0.37242	-0.26941	-0.088856	-0.22224
A_30_P01020325	N/A	lincRNA:chr19:5795689-5802671 reverse strand	4.09088	0.00642294	0.0677266	0.925777	1.89971	-0.99804	-1.3161	-0.97671	-1.1359	-1.3663	0.29211	-0.91733	-0.8105	0.046341	-0.046341	0.088881	0.15248	0.92586	0.38231	1.368	1.2683
A_30_P01020326	N/A	lincRNA:chr1:162933979-162944379 forward strand	-1.40928	0.208416	0.348526	-0.264122	0.832705	0.40947	0.2874	0.31329	-0.041867	0.3473	0.55093	-0.25009	0.38353	0.027786	0.044013	-0.41801	-0.051645	-0.027786	-0.18969	-0.68195	-0.55492
A_30_P01020327	N/A	lincRNA:chr1:138570107-138632310 forward strand	1.94735	0.0994239	0.215936	0.514369	1.42837	-0.039173	0.03388	0.021968	-0.021968	0.15329	0.21251	-0.58572	-0.24076	-0.72081	-0.2802	0.089331	-0.33268	0.050765	-0.30955	0.53438	0.53752
A_30_P01020336	N/A	lincRNA:chr11:50994911-51050704 forward strand	1.92957	0.101904	0.219268	0.244439	1.18463	-0.052569	0.24446	-0.067829	0.40141	0.39527	0.1237	-0.001399	1.0333	-0.2241	-0.066747	-0.40807	-0.18639	0.001399	-0.26114	0.22353	0.12866
A_30_P01020339	N/A	lincRNA:chr6:129151512-129208737 forward strand	1.58699	0.163612	0.297266	0.308689	1.23858	0.50463	-0.29199	0.010918	-0.13153	0.51163	-0.022	-0.15467	-0.54824	-0.34438	0.098015	0.36231	-0.15274	0.35821	0.28377	0.5669	-0.010918
A_30_P01020340	N/A	lincRNA:chr9:121206619-121273344 forward strand	-2.11544	0.0787788	0.188188	-0.316053	0.803264	0.11812	0.5438	0.27792	0.90377	0.54548	-0.6793	-0.042513	0.69156	0.20148	0.042513	-0.30521	-0.10041	-0.60468	-0.1129	-0.4166	-0.29166
A_30_P01020341	N/A	lincRNA:chr1:84947500-85045150 reverse strand	-1.92022	0.103235	0.221098	-0.233065	0.850825	0.49179	-0.1226	0.27796	0.38257	0.81028	0.99818	0.55357	0.31707	-0.21982	-0.31712	-0.27425	0.1226	-0.52961	-0.46494	-0.21266	-0.41364
A_30_P01020344	N/A	lincRNA:chr15:85510625-85511265 forward strand	-2.08666	0.0819764	0.19311	-0.372131	0.77264	0.021072	0.42548	0.26561	0.22782	0.23903	-0.22647	-0.021072	0.22392	0.052682	0.11802	-0.21949	-0.14494	-0.21931	-0.078563	-0.6844	-0.69998
A_30_P01020348	N/A	lincRNA:chr5:33186508-33196882 reverse strand	-1.15106	0.293503	0.439893	-0.115479	0.923076	-0.20895	-0.46373	0.051979	-0.39486	-0.79281	-0.031638	0.29115	-0.15201	0.074274	0.15064	0.031638	0.056483	0.1509	-0.11912	0.090138	-0.2708
A_30_P01020349	N/A	lincRNA:chr16:8738782-8830148 reverse strand	0.397158	0.704994	0.800411	0.032789	1.02299	0.28738	0.22644	0.12289	0.22003	0.0029209	0.20631	0.044563	0.021744	-0.22591	-0.0029209	-0.25553	-0.13963	-0.073152	-0.30089	-0.036193	-0.0826
A_30_P01020354	N/A	lincRNA:chr1:64232564-64349617 reverse strand	0.957106	0.375473	0.520871	0.311675	1.24115	0.043235	-0.043235	-0.92474	0.21868	0.56891	0.10349	-0.14724	0.37344	0.049179	-0.17887	-0.066327	-0.2233	-0.39673	1.0431	0.35233	-0.17132
A_30_P01020356	N/A	lincRNA:chr15:38630866-38640611 forward strand	2.97609	0.0247615	0.10442	0.469514	1.38464	0.16302	0.063247	0.23781	0.062706	-0.13288	-0.023732	-0.16374	0.023732	-0.048714	-0.34653	-0.19157	-0.26314	0.44585	-0.17379	0.391	0.36504
A_30_P01020357	N/A	lincRNA:chr5:74487385-74497428 forward strand	1.3886	0.214308	0.354806	0.202893	1.151	-0.42351	-0.021011	-0.29113	-0.30223	-0.89767	-0.90511	-0.77891	-0.4	0.092308	0.10536	0.32184	0.25572	0.63445	0.39267	0.021011	0.53867
A_30_P01020358	N/A	lincRNA:chr7:3338500-3360725 reverse strand	-1.08185	0.320869	0.468023	-0.22962	0.852859	0.86229	0.71396	0.3478	0.37996	0.94255	0.65919	0.40238	0.47594	-0.3478	-0.61408	-0.84887	-1.0529	-0.67608	-0.93546	-1.3607	-0.80989
A_30_P01020359	N/A	lincRNA:chr1:63163019-63164281 forward strand	-2.71692	0.0347848	0.122235	-0.346536	0.78647	-0.2119	-0.10239	0.17848	0.23501	-0.10803	0.14053	0.022594	0.33513	-0.044787	0.18943	0.19239	-0.021424	-0.48158	0.021424	-0.3846	-0.22578
A_30_P01020362	N/A	lincRNA:chr12:4469975-4482792 forward strand	0.704827	0.507341	0.640079	0.0668275	1.04741	0.019649	0.2817	-0.0048385	8.9169e-05	0.13377	0.21561	-0.0044022	0.1653	-8.9169e-05	-0.25266	-0.29096	0.081128	-0.036583	-0.10659	-0.055807	0.0037088
A_30_P01020364	N/A	lincRNA:chrX:11671249-11671715 reverse strand	0.186833	0.857949	0.906848	0.0791325	1.05638	-0.56608	0.91869	-0.49772	0.25421	-1.6235	-0.23876	-0.85836	0.16469	0.54322	0.063515	-0.063515	-0.28391	0.58422	-1.0112	0.53286	0.46996
A_30_P01020367	N/A	lincRNA:chr14:77042348-77042645 reverse strand	1.93282	0.101446	0.218814	0.178468	1.13168	-0.04754	-0.0046825	0.0046825	0.08483	-0.1443	0.11423	-0.29012	-0.068078	0.068267	-0.18767	-0.34806	-0.048578	0.11342	0.029635	0.022925	0.03185
A_30_P01020373	N/A	lincRNA:chrX:120812236-121038407 reverse strand	1.59149	0.162606	0.296097	0.547338	1.46139	0.11788	-0.36343	0.040331	-0.46024	0.44853	-0.71738	-0.056477	-0.040331	-0.45777	-0.23078	0.51684	0.075436	0.43988	-0.16332	1.1441	0.67242
A_30_P01020379	N/A	lincRNA:chr7:88131123-88136898 forward strand	2.01667	0.0903166	0.204272	0.369963	1.29232	0.21765	0.10571	0.14085	0.48055	-0.0192	0.57593	0.075207	0.67762	-0.69736	-0.81607	-0.47742	-1.0147	-0.6742	-0.4482	0.0192	-0.4225
A_30_P01020380	N/A	lincRNA:chr5:96591892-96606467 reverse strand	-0.333411	0.750167	0.832151	-0.0901485	0.939426	0.33857	0.013103	0.76331	0.53265	0.29158	-0.1689	0.28445	-0.025277	-0.24971	-0.027289	0.17712	-0.25123	-0.80277	-0.28489	-0.013103	0.38906
A_30_P01020383	N/A	lincRNA:chr6:47687025-47728525 forward strand	1.89228	0.107312	0.226163	0.0434475	1.03057	0.63709	0.17696	0.1669	0.25774	0.51073	0.69011	0.42047	0.58703	-0.26307	-0.25048	-0.26408	-0.29309	-0.1669	-0.24927	-0.26177	-0.21899
A_30_P01020384	N/A	lincRNA:chr18:32389815-32392082 forward strand	-0.0257891	0.980262	0.987967	-0.0020276	0.998596	-0.30267	-0.16389	-0.1656	-0.18727	-0.25654	-0.18664	0.06403	-0.35953	0.0048552	0.16888	0.27611	0.11003	-0.0048552	0.15312	0.14305	0.26045
A_30_P01020385	N/A	lincRNA:chr18:38478632-38482159 forward strand	-1.11748	0.306526	0.453032	-0.15998	0.895037	-0.54108	-0.13242	-0.30314	-0.29661	-0.51234	-0.39248	-0.40443	-0.33025	0.28574	0.56539	0.78262	0.37229	0.47006	0.24749	0.13242	0.51615
A_30_P01020388	N/A	lincRNA:chrX:47890565-47915775 forward strand	-0.234589	0.822328	0.883046	-0.0445656	0.969582	0.015065	-0.089674	-0.0096877	0.091424	0.017677	-0.24309	-0.43509	-0.34886	0.14631	-0.44283	0.19321	0.05089	0.0096877	0.18566	-0.39236	-0.03367
A_30_P01020390	N/A	lincRNA:chr3:68867193-68876128 forward strand	1.29729	0.242177	0.385478	0.145416	1.10605	0.055755	-0.52127	0.11973	-0.25209	-0.26018	-0.067737	0.11194	-0.29346	0.0039363	-0.40486	-0.0039363	0.048954	0.13831	0.012581	-0.020684	0.095551
A_30_P01020391	N/A	lincRNA:chr2:67720599-67723538 forward strand	-4.68638	0.00337351	0.0616959	-1.59344	0.331381	-0.076839	0.38402	0.076839	0.23326	-0.72765	-0.37652	0.086336	-1.8068	0.64491	0.98808	0.67542	0.30424	-0.6857	-0.182	-1.439	-1.4544
A_30_P01020392	N/A	lincRNA:chr11:76400207-76434732 reverse strand	1.28368	0.246599	0.389985	0.108081	1.07779	0.04535	0.31395	0.20322	0.35699	0.28593	0.41014	-0.04535	0.25949	-0.17963	-0.2904	-0.22895	-0.096124	-0.13537	-0.20833	0.12435	-0.14343
A_30_P01020395	N/A	lincRNA:chr8:19792940-19798868 forward strand	-3.23039	0.0179016	0.0914732	-0.265712	0.831788	-0.16404	-0.10882	-0.24475	-0.0079117	-0.032231	0.0079117	-0.040781	-0.064617	0.39145	0.39718	0.34354	0.47704	0.21321	0.23282	-0.094638	0.19497
A_30_P01020396	N/A	lincRNA:chr12:81719382-81731865 forward strand	1.58401	0.164283	0.29798	0.292051	1.22438	-0.045778	0.026677	0.1965	0.018279	0.089384	0.25071	-0.0045829	0.0045829	-0.18998	-0.44559	-0.3701	-0.36961	-0.091864	-0.49583	0.35846	0.022159
A_30_P01020402	N/A	lincRNA:chr11:3538125-3554450 forward strand	0.843674	0.431196	0.57256	0.11153	1.08037	0.12116	0.3005	0.12523	-0.12193	-0.029201	0.056784	-0.063393	-0.16791	-0.029632	-0.33608	0.13089	-0.0157	0.0157	-0.1881	0.19847	0.16953
A_30_P01020403	N/A	lincRNA:chr13:98038568-98068079 reverse strand	-1.51483	0.180592	0.317035	-0.368647	0.774509	0.024401	0.41495	0.22186	0.17185	-0.0029395	-0.2389	0.39036	0.0029395	-0.034467	0.31285	-0.073604	-0.096012	-0.33865	0.27654	-0.53934	-0.76437
A_30_P01020404	N/A	lincRNA:chr11:59217249-59217785 reverse strand	0.212631	0.838655	0.894162	0.0250775	1.01753	-0.033889	0.023899	-0.029016	-0.27549	0.068402	0.15885	-0.20108	-0.11003	-0.25745	-0.11246	0.21971	0.18685	0.07884	0.010834	-0.010834	0.05812
A_30_P01020412	N/A	lincRNA:chr2:153163620-153170845 forward strand	-0.568275	0.590466	0.710785	-0.062246	0.957772	0.11459	0.22549	0.094318	0.28926	0.29896	0.38492	0.15402	-0.046343	-0.33348	-0.080826	-0.14087	0.01681	-0.01681	-0.10774	-0.36305	-0.29975
A_30_P01020413	N/A	lincRNA:chr6:112552041-112560067 forward strand	8.56658	0.000138924	0.040521	0.38783	1.30842	-0.27997	-0.15248	-0.28167	-0.22908	-0.45345	-0.28174	-0.25399	-0.44468	0.23024	0.15248	0.17702	0.16684	0.54032	0.46772	0.6611	0.60876
A_30_P01020417	N/A	lincRNA:chr15:73475785-73482471 forward strand	0.215383	0.836603	0.893043	0.0387364	1.02721	0.7106	-0.20814	0.20506	0.052169	0.19392	0.71605	-0.15577	0.0074492	0.084747	-0.40891	-0.16003	-0.031532	-0.15887	-0.44507	0.25061	-0.0074492
A_30_P01020420	N/A	lincRNA:chr10:116814196-116920696 reverse strand	-0.0697579	0.946653	0.966393	-0.00897	0.993802	0.61313	0.070587	-0.37538	0.01615	1.609	0.24843	-0.34264	0.35929	-0.013662	-0.38058	0.051615	-0.19902	-0.32492	-0.24854	-0.017729	0.013662
A_30_P01020422	N/A	lincRNA:chr6:125330524-125410249 forward strand	-1.83371	0.116388	0.238232	-0.0706555	0.952205	0.26417	0.1041	0.27649	0.074588	0.23364	0.13947	0.0020239	0.32556	-0.0020239	-0.11965	-0.040191	-0.033876	-0.078415	-0.13956	-0.19341	-0.066978
A_30_P01020426	N/A	lincRNA:chr19:6268793-6276607 reverse strand	-0.0165621	0.987323	0.992762	-0.00191424	0.998674	-0.1939	0.076443	-0.15762	-0.03366	-0.25676	-0.098392	-0.19003	-0.14208	0.40876	0.03366	0.2677	-0.040148	0.3135	0.13879	0.081645	0.12838
A_30_P01020428	N/A	lincRNA:chr14:78214602-78225827 reverse strand	-4.46107	0.00427812	0.0629658	-0.698647	0.61615	0.60464	0.92621	0.86252	0.40171	0.42393	0.59615	1.037	0.51107	-1.0729	-0.81277	-0.88033	-0.40171	-1.5133	-1.3851	-1.3909	-1.673
A_30_P01020431	N/A	lincRNA:chr3:51784862-51793999 forward strand	2.21718	0.0684627	0.174469	0.511204	1.42524	-0.16278	0.038729	-0.24436	0.004797	0.65833	0.23173	0.32246	0.16217	-0.3839	-0.005302	-0.3829	-0.37821	-0.22619	-0.004797	0.40921	0.71628
A_30_P01020433	N/A	lincRNA:chr16:39984031-40081556 reverse strand	-1.38148	0.216372	0.357017	-0.0667692	0.954774	0.12119	0.6251	0.29381	0.25432	0.042805	0.32904	0.055631	0.17054	-0.071402	-0.16409	-0.042805	-0.10765	-0.24951	-0.18067	-0.16934	-0.053504
A_30_P01020434	N/A	lincRNA:chr6:142915873-142938323 forward strand	3.37869	0.0148818	0.0851212	0.61396	1.53045	-0.067957	-0.55487	-0.06182	-0.12007	-0.30233	0.013663	-0.22994	-0.013663	-0.022125	0.023306	0.1314	0.24248	0.80304	0.2031	0.85399	0.97077
A_30_P01020435	N/A	lincRNA:chr2:25774411-25783736 forward strand	0.164512	0.874731	0.918387	0.023739	1.01659	-0.3089	-0.35426	-0.097916	0.048144	-0.25362	-0.087638	-0.14115	-0.43265	0.12059	-0.048144	0.46233	0.33251	0.080912	0.20368	0.49786	0.17979
A_30_P01020436	N/A	lincRNA:chr4:146507925-146532650 reverse strand	4.65121	0.0034993	0.0616959	0.699698	1.62416	-0.39125	-0.36992	-0.59376	-0.92238	-1.3579	-1.203	-0.93089	-0.4676	0.39061	0.53568	0.51465	0.36992	1.3414	0.72405	1.3058	1.2384
A_30_P01020437	N/A	lincRNA:chr6:108556270-108573161 forward strand	-0.620104	0.55799	0.683748	-0.220117	0.858496	0.32361	0.60909	0.67926	0.79908	0.76269	0.74868	0.58458	0.28266	-0.4016	-1.3379	-0.92082	-0.79869	-0.28266	-1.4666	-1.6021	-0.98812
A_30_P01020440	N/A	lincRNA:chr3:45163252-45179177 reverse strand	0.473046	0.652899	0.760502	0.0859	1.06135	0.58479	0.3179	0.58474	0.75746	0.80165	0.9859	0.3444	0.50789	-0.6474	-1.1228	-0.46762	-0.51012	-0.3179	-0.78765	-0.59878	-0.70001
A_30_P01020441	N/A	lincRNA:chr15:8463685-8494960 forward strand	0.339676	0.745675	0.828768	0.062835	1.04452	0.49901	0.49636	0.35986	0.35259	0.28587	0.12702	0.12297	0.18963	-0.64295	-0.35924	-0.71299	-0.46038	-0.33776	-0.90013	-0.12297	-0.56336
A_30_P01020443	N/A	lincRNA:chr18:84757475-84757969 reverse strand	-1.29879	0.241693	0.384985	-0.204866	0.867619	-0.55905	-0.24054	-0.72075	-0.0712	-0.064604	-0.089622	-0.18201	-0.36358	0.62051	0.61263	0.29374	0.75445	0.48314	0.63414	0.064604	0.27998
A_30_P01020448	N/A	lincRNA:chr2:77152807-77155092 reverse strand	1.52063	0.179168	0.315249	0.584958	1.49999	0.84371	0.28807	0.49342	0.53673	2.837	2.3602	1.1329	1.9411	-1.6293	-1.8629	-2.3319	-1.5111	-1.4945	-1.8726	-0.28807	-1.3402
A_30_P01020449	N/A	lincRNA:chr12:17888352-17907493 forward strand	1.84935	0.113893	0.234988	0.127662	1.09252	0.25848	0.16913	0.27395	0.22957	0.16819	0.38449	0.066494	0.38638	-0.2498	-0.18114	-0.42366	-0.23994	-0.066494	-0.14167	-0.10251	-0.27322
A_30_P01020455	N/A	lincRNA:chr6:86425510-86450160 forward strand	1.95823	0.0979355	0.214002	1.32605	2.50716	-0.31096	-0.79837	-0.90092	-0.28538	0.73059	0.39126	-0.08413	-0.018089	0.01809	0.57383	-0.85942	-2.1421	0.3754	0.32584	1.7048	0.48857
A_30_P01020457	N/A	lincRNA:chr9:118291593-118324230 forward strand	1.68843	0.142294	0.271473	0.476337	1.39121	-0.30666	0.3192	0.13304	0.24947	0.13654	0.18482	0.48937	0.59077	-0.45737	-0.74919	-0.15367	-0.42909	-0.34551	0.78042	-0.18584	-0.13304
A_30_P01020458	N/A	lincRNA:chr6:47687025-47728525 reverse strand	-0.946147	0.380602	0.525763	-0.08584	0.942236	0.16181	0.22358	0.33209	0.30229	-0.12679	0.29747	-0.080886	-0.039251	-0.02295	-0.093607	0.25891	0.021221	-0.11087	-0.021221	0.083135	-0.13083
A_30_P01020459	N/A	lincRNA:chr15:99762797-99786472 reverse strand	2.38979	0.0540418	0.153124	1.30532	2.47138	-0.8509	0.0021372	-0.69549	-0.0021377	0.8264	-0.51622	-0.17996	0.7462	-0.066916	1.1536	-1.1932	-0.34825	1.4041	0.4449	1.5138	1.4037
A_30_P01020461	N/A	lincRNA:chr2:143963320-143984245 forward strand	-1.43168	0.2022	0.341637	-0.112353	0.925078	0.14646	0.10071	-0.036283	0.18045	0.21857	0.19877	0.18781	-0.017072	-0.055221	-0.086155	-0.1009	0.15367	-0.21037	-0.17159	0.017072	-0.17313
A_30_P01020464	N/A	lincRNA:chr5:52461266-52541416 reverse strand	2.46814	0.0485801	0.144301	0.341623	1.26718	0.17667	-0.34646	0.074194	0.0085058	0.28128	0.6345	-0.0085058	0.39251	-0.54181	-0.39118	-0.52231	-0.11679	-0.11817	-0.29044	0.15798	0.04503
A_30_P01020465	N/A	lincRNA:chr11:3542140-3546888 reverse strand	1.05457	0.332226	0.479695	0.0786427	1.05602	-0.10467	-0.043922	-0.21698	-0.41008	0.15255	0.092911	-0.28593	-0.43669	0.0064831	0.05696	0.12194	-0.0064831	0.18584	-0.071939	0.13655	0.24302
A_30_P01020467	N/A	lincRNA:chr11:120079199-120130099 forward strand	-0.83779	0.434246	0.575256	-0.0902425	0.939365	0.57152	0.09517	0.45072	0.23952	0.42222	0.70513	0.15867	0.45736	-0.18816	-0.32363	-0.2467	-0.22605	-0.29373	-0.59908	-0.09517	-0.35753
A_30_P01020468	N/A	lincRNA:chr12:86415200-86415483 forward strand	-2.71879	0.0346985	0.122126	-0.635208	0.643848	-0.058619	0.3596	0.219	0.49544	0.11275	-0.27125	0.074601	0.45626	-0.1079	0.085834	-0.019737	-0.03069	-0.91618	0.019737	-0.98041	-0.73647
A_30_P01020476	N/A	lincRNA:chrX:18744367-18853992 forward strand	-0.828275	0.439212	0.579953	-0.0457475	0.968788	0.58832	0.32338	0.28663	0.10398	0.45958	0.85122	0.39212	0.50816	-0.10398	-0.27824	-0.13797	-0.15563	-0.20078	-0.32749	-0.13786	-0.19268
A_30_P01020477	N/A	lincRNA:chr6:86477309-86537554 forward strand	2.70942	0.035133	0.122688	0.895065	1.85969	-0.33692	0.31146	-0.55792	0.024049	-0.73493	-0.024049	-0.029966	-1.7547	-0.50916	0.75639	0.24287	-0.35352	0.64101	0.67173	1.2206	1.1835
A_30_P01020478	N/A	lincRNA:chr7:16584852-16657252 forward strand	1.49189	0.186327	0.323099	0.104928	1.07544	0.11633	-0.082842	0.089945	0.1856	0.18832	0.45199	0.037065	0.19858	-0.17852	-0.28127	-0.1584	-0.081701	-0.074941	-0.22114	0.052967	-0.037065
A_30_P01020481	N/A	lincRNA:chr15:100906946-100907748 reverse strand	1.8436	0.114803	0.236176	1.03196	2.04479	-0.28535	-0.48892	-1.3149	-1.2428	-0.91913	-0.41678	-1.145	-1.3719	0.54624	0.28535	0.6015	0.5683	1.1575	0.30851	2.9564	1.7068
A_30_P01020482	N/A	lincRNA:chr1:133841295-133841645 forward strand	0.243291	0.815885	0.878421	0.041816	1.02941	0.1848	0.27919	0.013572	-0.16257	-0.42491	-0.32454	-0.33539	0.35413	-0.013572	0.13184	0.060595	-0.29021	0.21738	-0.062423	-0.36326	0.26422
A_30_P01020483	N/A	lincRNA:chr15:66685663-66686113 reverse strand	1.14139	0.297204	0.44349	0.0500375	1.03529	0.29302	0.49213	0.3521	0.41072	0.2047	0.27768	0.14224	0.12464	-0.29164	-0.25221	-0.20587	-0.3208	-0.12464	-0.21742	-0.30042	-0.22789
A_30_P01020487	N/A	lincRNA:chr2:167404245-167414345 reverse strand	-0.781329	0.464313	0.602147	-0.0610982	0.958534	0.31671	0.18684	0.32133	0.20217	0.17549	0.50952	0.071992	0.31283	-0.099825	-0.37679	-0.071992	-0.13497	-0.15566	-0.28124	-0.18966	-0.30141
A_30_P01020488	N/A	lincRNA:chr8:113968152-113973727 reverse strand	-2.63456	0.0388219	0.128984	-1.0151	0.494792	-0.053742	0.74582	0.32411	0.70219	-0.39126	0.55798	0.60471	0.30238	-0.13238	0.053742	-0.096723	0.15754	-1.0331	-0.41803	-0.54151	-2.0856
A_30_P01020489	N/A	lincRNA:chr3:52206874-52207385 forward strand	-0.469821	0.655072	0.762081	-0.0943288	0.936708	0.30122	0.62152	0.17426	0.15428	-0.38813	0.43252	-0.47763	0.14614	-0.062456	-0.51159	-0.13342	0.12255	-0.032254	-0.34461	-0.61762	0.032253
A_30_P01020491	N/A	lincRNA:chr17:56790296-56803875 forward strand	1.38614	0.21502	0.355757	0.0851343	1.06079	-0.12878	0.17316	-0.061599	0.15773	-0.21432	0.16941	-0.25771	0.17126	0.027998	-0.23889	0.002234	-0.10566	0.017831	-0.002234	0.024502	-0.01388
A_30_P01020492	N/A	lincRNA:chr11:95644899-95658549 reverse strand	-0.20524	0.84417	0.897904	-0.083214	0.943952	0.50566	0.062446	-0.062446	0.4475	0.29814	-0.30772	0.19242	-0.34179	-0.32473	1.1742	-0.15974	-0.33617	-0.084056	0.37973	0.17253	-0.4475
A_30_P01020495	N/A	lincRNA:chr4:40194362-40202712 reverse strand	-0.56375	0.593353	0.713223	-0.043781	0.970109	0.34982	0.69884	0.37988	0.58937	0.58155	0.080314	0.29532	0.20076	-0.18584	-0.35343	-0.080314	-0.083552	-0.19997	-0.32979	-0.23105	-0.11745
A_30_P01020497	N/A	lincRNA:chr5:22801058-22939737 forward strand	-1.58972	0.163001	0.296527	-0.249938	0.840932	0.57689	-0.021747	0.17491	0.034194	0.23531	0.56353	0.021747	0.10088	-0.38754	-0.3849	-0.093687	0.04735	-0.62924	-0.21006	-0.31338	-0.66585
A_30_P01020498	N/A	lincRNA:chr12:21584725-21595050 reverse strand	3.63101	0.0109519	0.0771685	0.397125	1.31688	-0.1961	-0.31395	-0.31056	-0.25771	-0.19887	-0.30219	-0.34609	-0.2641	0.3706	0.1961	0.31299	0.34754	0.6481	0.43966	0.83821	0.88976
A_30_P01020502	N/A	lincRNA:chr2:158179435-158187316 reverse strand	1.89272	0.107248	0.226084	0.263815	1.20065	-0.97843	-0.083328	-0.41673	-0.79826	-0.14835	-0.68419	-0.14583	-0.25478	0.26087	0.083328	0.31449	0.21872	0.78487	0.25339	0.27772	0.61669
A_30_P01020506	N/A	lincRNA:chr16:32309935-32328234 forward strand	0.528213	0.616309	0.731578	0.066495	1.04717	-0.065276	0.093437	0.50059	0.23519	0.25013	-0.15899	0.19129	0.052056	0.011632	-0.011632	-0.44678	-0.22052	0.056054	-0.24178	-0.17262	-0.042974
A_30_P01020510	N/A	lincRNA:chr2:145492995-145523670 reverse strand	-0.0337711	0.974155	0.983992	-0.00172955	0.998802	0.068359	0.23254	0.1172	0.31632	0.077157	0.4225	-0.072877	0.099252	0.0052986	-0.18239	-0.021371	-0.061546	-0.059735	-0.14928	-0.0052986	-0.052613
A_30_P01020514	N/A	lincRNA:chr17:39983902-39985688 forward strand	-1.48762	0.187414	0.324516	-0.0631107	0.957198	0.10498	-0.105	0.02686	-0.13017	0.14044	0.19313	-0.24556	0.16036	-0.067873	0.06539	0.051462	-0.023271	-0.11005	-0.063046	0.023271	-0.07691
A_30_P01020516	N/A	lincRNA:chr1:95871175-95886625 forward strand	-1.95134	0.0988745	0.215131	-0.421153	0.746827	0.32583	0.18256	0.13922	0.372	0.17459	0.25289	0.22429	-0.029739	-0.33902	0.015152	-0.11847	-0.19166	-0.94182	-0.78861	-0.015152	-0.57303
A_30_P01020517	N/A	lincRNA:chr4:138657728-138687028 reverse strand	-2.03224	0.0883888	0.201722	-0.252265	0.839577	0.17998	0.87014	0.62227	0.9536	0.18917	0.53112	0.47487	0.3781	-0.17998	-0.55579	-0.6024	-0.43942	-0.83501	-0.81733	-0.63907	-0.49524
A_30_P01020518	N/A	lincRNA:chr9:78104935-78116974 forward strand	-1.96188	0.0974406	0.213417	-0.303509	0.810279	0.56803	0.056653	-0.093077	-0.19269	0.18287	0.47959	0.7461	0.57791	0.094752	-0.12855	0.11992	-0.17166	-0.18966	-0.68161	-0.37165	-0.056653
A_30_P01020523	N/A	lincRNA:chr11:6421951-6429173 reverse strand	-0.644236	0.54325	0.67128	-0.0738785	0.95008	0.35303	-0.051053	0.28022	0.30281	0.46355	0.75937	0.30251	0.29561	-0.19867	-0.35064	-0.16276	0.032172	-0.35787	-0.39479	-0.032172	-0.19058
A_30_P01020525	N/A	lincRNA:chr2:94017095-94019092 reverse strand	-1.83788	0.115718	0.237343	-0.570123	0.673559	-0.41278	0.0068252	-0.45256	-0.0068252	-0.47032	-0.51396	-0.15424	-1.1001	0.63369	1.144	1.1899	0.85988	0.59376	1.084	0.017366	-0.14815
A_30_P01020532	N/A	lincRNA:chr7:134649844-134651551 forward strand	-0.54134	0.607772	0.724901	-0.162442	0.893511	-0.70221	-0.31501	-0.7787	-0.28421	-0.15237	0.066239	-0.24201	-0.11934	0.98291	0.74047	1.0861	0.3389	1.0025	0.58038	-0.066239	0.98197
A_30_P01020533	N/A	lincRNA:chr9:106170918-106177894 forward strand	1.07303	0.324508	0.471513	0.144474	1.10533	-0.32647	-0.2589	-0.30195	-0.15628	-0.12797	0.41616	-0.073769	0.48016	-0.28804	0.026593	-0.026593	0.30006	0.046598	0.068069	0.30982	0.16543
A_30_P01020534	N/A	lincRNA:chr6:47595238-47601893 reverse strand	0.371585	0.722971	0.813558	0.0516485	1.03645	-0.071143	0.044798	0.0047541	0.1852	0.023479	0.14543	0.066419	-0.02256	-0.059107	-0.2824	-0.0047541	-0.068879	0.22506	-0.37449	-0.080263	0.021147
A_30_P01020536	N/A	lincRNA:chr7:4827340-4863315 reverse strand	2.25476	0.0650142	0.169561	0.947244	1.92819	-0.20856	-0.003902	-0.7021	0.12249	0.58862	0.61427	0.38387	0.49756	-0.55338	0.00032187	-1.0338	-0.78664	-0.00032187	-0.26892	1.3629	0.32182
A_30_P01020538	N/A	lincRNA:chrX:120819096-120820227 reverse strand	-0.933494	0.386591	0.531481	-0.16482	0.89204	0.33106	0.5554	0.031563	0.87851	0.86822	0.34163	-0.031563	0.43999	-0.13408	0.12265	-0.077979	-0.56079	-0.039459	-0.49615	-0.32481	-0.44906
A_30_P01020542	N/A	lincRNA:chr5:26333765-26338143 forward strand	-1.75484	0.129818	0.255371	-0.291185	0.817231	0.37453	0.21979	0.54353	0.49646	0.7312	0.30689	0.47659	0.42118	-0.42498	-0.7784	-0.29453	-0.21979	-0.6663	-0.68423	-1.0287	-0.50321
A_30_P01020547	N/A	lincRNA:chr2:167388900-167402475 forward strand	0.343175	0.743172	0.827112	0.0201598	1.01407	0.42711	0.043776	0.11985	0.2193	0.17183	0.41184	-0.01141	0.192	-0.049302	-0.21975	-0.031997	-0.066623	0.01141	-0.16824	-0.028293	-0.10191
A_30_P01020552	N/A	lincRNA:chr17:47006033-47023558 reverse strand	-1.28575	0.24592	0.389354	-0.375005	0.771103	-0.24959	-0.12281	0.023103	-0.0043397	-0.63171	0.0098629	-0.49463	-0.2768	0.27622	0.42467	0.0043397	0.11833	0.20523	0.37055	-0.81403	-0.43821
A_30_P01020555	N/A	lincRNA:chr9:58301467-58323783 forward strand	1.82012	0.118601	0.241233	0.302528	1.2333	-0.034146	0.034146	-0.14614	0.40102	-1.0121	-0.15449	-0.64842	-0.14171	0.19657	-0.33574	0.20906	-0.20682	0.10466	0.29916	0.5105	0.15886
A_30_P01020556	N/A	lincRNA:chr14:26834450-26847000 reverse strand	-2.14552	0.0755723	0.183887	-0.131478	0.912896	0.16518	0.078521	0.18242	0.13713	0.066981	0.27735	-0.023905	0.059019	-0.033541	-0.16105	0.023905	-0.056012	-0.17079	-0.2421	-0.062019	-0.2777
A_30_P01020559	N/A	lincRNA:chr2:151992806-152025456 reverse strand	0.58123	0.582245	0.704072	0.172055	1.12666	0.22682	0.14976	-0.51213	0.085955	0.13804	-0.012076	-0.16748	-0.1132	0.012076	-0.73329	-0.16715	0.072584	0.50436	-0.48992	0.19957	-0.34157
A_30_P01020560	N/A	lincRNA:chr9:65376063-65390480 forward strand	0.710894	0.503834	0.637164	0.104257	1.07494	0.03625	0.35425	0.08805	0.2069	0.37888	0.34161	0.0022674	0.23697	-0.28232	-0.042952	-0.51433	-0.40516	-0.41179	-0.36709	-0.0022674	-0.046586
A_30_P01020564	N/A	lincRNA:chr4:129479254-129480362 reverse strand	0.783215	0.463285	0.60135	0.0906865	1.06488	0.22688	0.14074	0.094455	0.32808	0.011254	0.30941	-0.11298	0.12022	-0.05967	-0.32564	-0.23588	-0.15146	-0.011254	-0.36878	0.10207	-0.13194
A_30_P01020569	N/A	lincRNA:chr8:119090566-119097735 forward strand	-3.10568	0.020964	0.0968504	-0.292269	0.816617	-0.021682	0.6214	0.39982	0.43626	-0.34795	-0.14604	-0.17269	0.020302	0.18952	-0.017068	0.29383	0.22036	-0.18872	-0.039142	-0.27164	0.017068
A_30_P01020570	N/A	lincRNA:chr12:73838608-73862621 forward strand	0.173153	0.868225	0.913814	0.0174133	1.01214	0.31398	0.022628	0.20409	0.17313	0.40361	0.63707	0.068032	0.3538	-0.12306	-0.44883	-0.13951	-0.086111	-0.20588	-0.2794	-0.022628	-0.21995
A_30_P01020571	N/A	lincRNA:chr2:48826955-48827592 forward strand	-2.20546	0.0695768	0.176101	-0.574588	0.671478	-0.040451	0.01352	-0.071841	0.18064	0.14131	-0.046566	-0.01352	-0.23788	0.18876	0.24705	0.19936	0.29318	-0.13452	0.26992	-0.91512	-0.59028
A_30_P01020578	N/A	lincRNA:chr1:193815525-193825775 reverse strand	0.985786	0.362306	0.509195	0.102445	1.07359	0.13156	0.2007	0.28099	0.05482	0.88832	0.66717	0.37959	0.39832	-0.18634	-0.2372	-0.41463	-0.39593	-0.05482	-0.36775	-0.056628	-0.34512
A_30_P01020579	N/A	lincRNA:chr5:22056218-22206995 forward strand	-5.31396	0.00180556	0.0577776	-1.04894	0.483323	0.51789	0.5362	0.44112	0.34743	0.44025	0.56641	0.48425	0.2898	-0.67089	-0.54834	-0.69661	-0.2898	-1.7307	-1.0951	-1.6848	-1.8908
A_30_P01020580	N/A	lincRNA:chr2:151992806-152025456 reverse strand	1.9663	0.0968461	0.212837	0.976747	1.96802	0.36417	-0.10835	-0.26949	0.14196	0.0040576	0.24032	-0.25769	0.016202	-0.0040576	-0.76155	-0.52381	-0.71596	1.8353	0.26945	-0.24642	0.04328
A_30_P01020583	N/A	lincRNA:chr2:104657075-104658840 forward strand	-3.40685	0.0143742	0.0839705	-0.71335	0.609902	0.23601	0.59545	0.15945	0.71633	0.55033	0.34817	0.62965	0.29728	-0.19743	-0.27608	-0.15945	-0.3231	-0.83047	-0.52726	-1.5126	-0.93913
A_30_P01020584	N/A	lincRNA:chr19:59498190-59531390 reverse strand	-0.213667	0.837882	0.893783	-0.0984198	0.934056	-0.40848	1.3355	-0.052578	0.19411	-0.53419	-1.31	-0.46393	1.3761	-0.016448	-0.088273	0.016448	0.11408	0.29092	0.081188	-1.4173	0.67732
A_30_P01020587	N/A	lincRNA:chr15:92174226-92201201 forward strand	-1.03965	0.338572	0.485828	-0.163898	0.89261	0.2643	0.48118	0.32258	0.043135	-0.039748	0.16509	0.052649	0.026268	-0.0028808	-0.30789	-0.33791	0.0028808	-0.25349	-0.20229	-0.70047	-0.14514
A_30_P01020590	N/A	lincRNA:chr6:133054025-133069850 reverse strand	0.806135	0.450925	0.589947	0.0640309	1.04538	-0.33947	-0.0077043	0.073875	0.34424	0.33521	0.092894	0.372	0.10616	-0.15744	-0.23737	-0.199	0.0077043	-0.081743	-0.21933	-0.094495	0.065586
A_30_P01020603	N/A	lincRNA:chr18:54115625-54123729 forward strand	0.639895	0.545883	0.673782	0.137795	1.10022	0.21206	0.34828	0.17132	0.1301	-0.24189	0.2861	-0.45108	-0.096237	0.0048201	-0.11757	0.095929	-0.61344	0.36182	-0.34443	-0.091651	-0.0048201
A_30_P01020604	N/A	lincRNA:chr19:5771425-5848475 forward strand	0.389407	0.710421	0.804425	0.0254985	1.01783	0.047093	-0.018791	0.16965	0.052447	0.3902	0.42557	-0.030769	0.36894	0.0082359	-0.10443	-0.0082359	-0.20413	-0.059082	-0.11324	0.073186	-0.10743
A_30_P01020606	N/A	lincRNA:chr8:119090566-119097735 reverse strand	-1.77383	0.126452	0.251184	-0.375335	0.770926	0.053442	0.33695	0.24621	0.47324	0.32657	0.095312	0.22335	0.7468	-0.11991	-0.11541	-0.23422	-0.30973	-0.74285	-0.46412	-1.0202	-0.053442
A_30_P01020613	N/A	lincRNA:chr9:61076051-61076314 reverse strand	3.23874	0.0177149	0.0910059	0.4222	1.33997	0.62359	0.14507	0.25956	0.3806	0.66471	0.5005	0.11736	0.40317	-0.4193	-0.84686	-0.80753	-0.83124	-0.22248	-0.43274	-0.44355	-0.11736
A_30_P01020614	N/A	lincRNA:chr4:119967625-119978325 forward strand	1.42953	0.202788	0.342382	0.116574	1.08416	-0.22174	0.32868	-0.00058365	0.37832	0.12155	0.033401	0.12709	0.16924	-0.016332	-0.2827	-0.037736	-0.2682	0.00058365	-0.050768	-0.13388	0.045394
A_30_P01020619	N/A	lincRNA:chr11:79529699-79530564 forward strand	-2.21995	0.0682029	0.174092	-0.398709	0.758537	0.75402	0.044821	0.65076	0.67216	1.263	0.90545	0.20137	0.030113	-0.40886	-0.10554	-0.57992	-0.030113	-0.41832	-0.77561	-0.98218	-0.54316
A_30_P01020623	N/A	lincRNA:chr13:60524145-60528559 reverse strand	2.23229	0.0670545	0.1725	0.33661	1.26279	0.88224	0.69034	0.89534	0.88965	0.92088	1.024	0.8063	0.83869	-1.3977	-1.3519	-1.2686	-0.88817	-0.98217	-1.1132	-0.77422	-0.69034
A_30_P01020627	N/A	lincRNA:chr3:87757295-87774970 forward strand	0.831478	0.437536	0.578423	0.074927	1.05331	0.10222	-0.11228	0.031057	-0.16882	0.21224	0.62076	0.10505	0.18791	-0.17946	-0.084751	-0.031057	-0.10317	-0.12134	-0.21403	0.12284	0.1138
A_30_P01020629	N/A	lincRNA:chr13:65360846-65362134 forward strand	3.00715	0.0237877	0.102937	0.355942	1.27982	0.074099	-0.29253	-0.33028	0.12675	0.27545	0.21599	-0.11102	0.17404	-0.085985	-0.23897	-0.09113	-0.22771	0.1338	-0.074099	0.45065	0.26962
A_30_P01020630	N/A	lincRNA:chr13:73472571-73483846 reverse strand	2.18173	0.0718897	0.178653	0.301282	1.23224	0.1203	0.31912	0.46111	0.45638	0.69999	0.42765	0.32979	0.17583	-0.40034	-0.87907	-0.66264	-0.31463	-0.29049	-0.36016	-0.2806	-0.1203
A_30_P01020631	N/A	lincRNA:chr5:137411861-137413010 forward strand	-4.19296	0.0057304	0.0663564	-1.07827	0.473596	0.974	0.61568	0.68553	0.42626	0.93501	0.78161	1.4037	0.31641	-0.58248	-0.31641	-0.32919	-0.48707	-1.2064	-0.98454	-2.0632	-1.7741
A_30_P01020639	N/A	lincRNA:chr16:34559623-34560462 reverse strand	-1.39881	0.211382	0.351423	-0.16064	0.894628	-1.0423	-0.47053	-1.2977	-0.10645	-0.59288	-0.36984	-0.80996	-1.5991	0.40446	0.52021	0.48554	0.38545	0.28328	0.1634	0.10645	0.59997
A_30_P01020642	N/A	lincRNA:chr13:59969950-59989725 forward strand	-0.724064	0.496276	0.630355	-0.355131	0.781799	0.85858	-0.828	0.095293	-0.64906	1.949	1.4294	0.93299	1.2554	-0.24413	-0.80402	0.029743	0.86229	-0.029743	-1.4339	-0.071505	-0.041494
A_30_P01020644	N/A	lincRNA:chr7:66562376-66579519 forward strand	0.257764	0.805202	0.871318	0.0373869	1.02625	-0.0022113	-0.28596	-0.12715	-0.38658	-0.0059168	0.11139	-0.11727	-0.28188	0.28554	0.0022113	0.24442	0.12444	0.22992	0.11412	0.54193	-0.079811
A_30_P01020645	N/A	lincRNA:chr8:122997422-122998001 forward strand	0.278868	0.789709	0.860688	0.032642	1.02288	0.1734	0.041819	-0.15669	0.25894	0.80274	0.48417	0.091525	0.087612	-0.27205	-0.42547	-0.018379	0.018379	-0.044428	-0.27882	-0.096514	-0.14719
A_30_P01020646	N/A	lincRNA:chr5:33779273-33780113 reverse strand	-0.433128	0.680059	0.781365	-0.05333	0.963709	0.52557	0.14975	0.1127	0.35884	1.0972	0.84671	0.48298	0.44241	-0.19171	-0.57395	-0.1995	-0.1127	-0.47228	-0.39099	-0.25274	-0.17517
A_30_P01020648	N/A	lincRNA:chr8:72663625-72673010 forward strand	-0.888417	0.408518	0.552062	-0.035325	0.975812	-0.071836	0.37833	0.093911	-0.030124	0.13139	-0.030652	-0.17616	0.088888	0.013018	-0.013944	0.10583	-0.013018	-0.087962	0.037	0.021417	-0.019869
A_30_P01020650	N/A	lincRNA:chr8:13200727-13207714 forward strand	-2.74404	0.0335555	0.120133	-0.37003	0.773766	0.74593	0.39266	0.39911	0.44945	0.016351	0.54076	0.24697	-0.016351	-0.28698	-0.46518	-0.17948	0.11635	-0.42391	-0.58359	-0.7051	-0.58281
A_30_P01020653	N/A	lincRNA:chr1:169026196-169032664 forward strand	-0.633814	0.549586	0.676952	-0.112829	0.924773	0.42375	0.082202	0.25105	0.13012	0.52699	0.041446	0.28401	0.25267	-0.041446	-0.53938	-0.19815	-0.33778	-0.50728	-0.74291	-0.18119	-0.13669
A_30_P01020654	N/A	lincRNA:chr14:67585234-67596823 reverse strand	1.32962	0.231958	0.374301	0.205992	1.15348	-0.0069594	-0.2212	0.24574	-0.16337	0.43838	0.34244	-0.0096745	-0.05649	0.27226	-0.29498	0.0069594	-0.088519	0.3515	-0.09689	0.16141	0.30367
A_30_P01020659	N/A	lincRNA:chr5:35492530-35492959 reverse strand	-1.48654	0.18769	0.324828	-0.0913865	0.93862	0.17164	0.46105	0.021438	0.24713	-0.063365	0.29229	-0.31447	0.15654	0.043463	-0.07252	0.010878	-0.062826	-0.20961	-0.010878	-0.023523	-0.20254
A_30_P01020660	N/A	lincRNA:chr11:53592946-53637922 forward strand	0.405175	0.6994	0.795924	0.0511675	1.0361	0.56333	0.36061	0.40381	0.46671	0.26227	0.53553	0.34778	0.52941	-0.29271	-0.62843	-0.57099	-0.55368	-0.36827	-0.73717	-0.47343	-0.26227
A_30_P01020661	N/A	lincRNA:chr17:64022100-64063525 forward strand	0.145538	0.889052	0.927867	0.0092905	1.00646	-0.090119	0.20855	0.25567	0.20335	0.2574	0.41018	0.10009	0.26812	-0.20397	-0.10915	-0.20659	0.030404	-0.16878	-0.15233	-0.10063	-0.030404
A_30_P01020663	N/A	lincRNA:chr4:109071198-109078714 forward strand	-2.37183	0.0553825	0.155086	-0.585501	0.666418	0.18028	0.54355	0.49611	0.1486	-0.01093	0.67248	0.23034	0.01093	0.037613	-0.21975	-0.12361	-0.2265	-0.16841	-1.3214	-0.78794	-0.5965
A_30_P01020666	N/A	lincRNA:chr4:94121118-94148348 reverse strand	-2.22686	0.0675569	0.173237	-0.32693	0.797231	0.35347	0.56582	0.63991	0.51859	0.29782	0.30847	0.15777	0.44086	-0.72025	-0.39705	-0.49252	-0.15777	-0.69156	-0.78164	-1.0104	-0.59171
A_30_P01020667	N/A	lincRNA:chr16:7947710-7948066 reverse strand	1.24422	0.259818	0.404269	0.242045	1.18267	0.33406	0.10112	-0.052957	0.070324	0.34389	0.67089	0.052957	0.32063	-0.11249	-0.73902	-0.33747	-0.18058	-0.31528	-0.25618	0.2832	-0.11312
A_30_P01020672	N/A	lincRNA:chrX:18734106-18744367 reverse strand	0.00444571	0.996597	0.997852	0.0011675	1.00081	-0.75598	0.064326	0.021489	-0.84272	0.071465	-0.046796	-0.021488	-0.17787	0.27471	0.0804	0.28699	-0.37002	0.51589	-0.26971	-0.31989	0.35046
A_30_P01020674	N/A	lincRNA:chr11:3548300-3549676 reverse strand	0.850556	0.427648	0.569677	0.293767	1.22584	0.098792	-0.55233	0.041712	-0.095876	-0.50725	-0.2941	-0.032043	0.032497	0.23437	-0.067173	0.27496	0.032043	-0.078753	-0.11895	1.3144	0.53257
A_30_P01020675	N/A	lincRNA:chr16:23534663-23535172 forward strand	-2.32985	0.0586526	0.160276	-1.36261	0.388879	-0.62708	1.6816	0.18227	1.1576	-0.18227	-0.964	0.65971	1.0336	0.30395	-0.40453	0.70398	0.23884	-0.43404	-0.27194	-2.6242	-1.278
A_30_P01020677	N/A	lincRNA:chr19:5771425-5848475 forward strand	-4.94424	0.00259288	0.0587572	-0.706135	0.61296	-0.53429	0.21036	0.0085635	0.17059	-0.38967	0.37565	-0.14014	-0.0085635	0.19154	0.24397	0.10472	0.27919	-0.622	-0.15436	-0.79741	-0.43135
A_30_P01020683	N/A	lincRNA:chr3:90425270-90435820 reverse strand	-2.45323	0.049573	0.146009	-0.16899	0.889465	0.70572	0.20554	0.44862	0.44027	0.51257	0.85839	0.3655	0.43636	-0.3114	-0.24566	-0.30386	-0.20554	-0.38264	-0.6199	-0.41458	-0.3253
A_30_P01020686	N/A	lincRNA:chr16:43623581-43642715 forward strand	1.45409	0.196152	0.334593	0.17595	1.12971	-0.43898	-0.33089	-0.31541	-0.083162	-0.30661	-0.2971	-0.29898	-0.23942	0.19517	0.11799	0.25324	0.33493	0.43504	0.083162	0.48138	0.60555
A_30_P01020693	N/A	lincRNA:chr14:28218945-28241903 reverse strand	-1.90793	0.105009	0.223188	-0.499493	0.707355	0.40829	0.44414	-0.044836	-0.045021	0.17636	-0.18957	-0.18793	0.0017571	0.20834	-0.0017571	0.31802	0.1109	-0.12794	0.17852	-0.40315	-1.0099
A_30_P01020696	N/A	lincRNA:chrX:150159252-150181275 reverse strand	-1.09583	0.315179	0.462178	-0.189357	0.876997	-1.6928	0.31618	-0.59018	-0.10495	-1.2194	-0.07629	0.18665	-0.541	0.19322	0.24172	0.4732	0.41025	0.037782	-0.053687	-0.037782	0.61465
A_30_P01020699	N/A	lincRNA:chr6:133054025-133069850 reverse strand	-0.905883	0.399912	0.543843	-0.224345	0.855983	0.072996	0.45171	-0.13418	0.0065036	0.39633	0.39489	-0.1407	0.30365	0.50134	-0.22313	0.020255	-0.37184	-0.0065036	-0.022122	-0.68176	-0.26037
A_30_P01020703	N/A	lincRNA:chr2:35828611-35838083 forward strand	-0.176716	0.865545	0.912108	-0.0419405	0.971348	0.20178	0.053461	0.052171	0.18945	0.10395	0.15074	0.35187	0.095743	-0.11504	-0.50633	-0.646	-0.076029	-0.27877	-0.25217	-0.92805	-0.052171
A_30_P01020704	N/A	lincRNA:chr3:40439525-40509975 forward strand	0.062254	0.952383	0.969982	0.00546988	1.0038	-0.17993	-0.07229	0.097027	0.27576	0.34081	0.34524	0.0096421	0.029313	-0.17799	-0.0096536	-0.18047	0.13927	-0.12825	-0.11753	-0.0096421	0.048458
A_30_P01020707	N/A	lincRNA:chr19:14916280-14916548 forward strand	-0.716857	0.500403	0.634247	-0.216737	0.860509	-0.0027418	0.18904	0.69168	0.34288	0.33239	0.41146	-0.39007	0.33494	0.0027418	-0.36538	-0.11284	-0.061395	0.34092	-0.88197	-0.081113	-0.78166
A_30_P01020708	N/A	lincRNA:chr2:77807600-77836075 forward strand	1.95296	0.0986537	0.214861	0.172769	1.12722	-0.090492	-0.13797	-0.085481	0.22779	0.34068	0.65809	0.19828	0.18607	-0.13439	-0.1147	-0.23758	-0.0051827	-0.11403	0.0051827	0.24388	0.06419
A_30_P01020712	N/A	lincRNA:chr8:74348539-74378200 reverse strand	-2.58296	0.0416034	0.133132	-0.98355	0.505734	0.36877	0.47524	0.029754	-0.09566	1.0375	0.74155	0.60626	0.57873	0.071765	-0.58149	-0.15463	-0.029754	-2.096	-0.38501	-1.0544	-1.0929
A_30_P01020714	N/A	lincRNA:chr5:75389503-75396250 reverse strand	1.59035	0.162859	0.296428	0.163016	1.11963	-0.24553	0.066003	-0.25042	-0.37239	-0.58448	-0.38265	-0.27144	-0.36242	0.13238	0.048683	0.14375	-0.016038	0.21185	0.016038	0.48084	0.25211
A_30_P01020715	N/A	lincRNA:chr12:110842149-110845695 forward strand	-1.33133	0.231429	0.373739	-0.19261	0.875021	0.080511	0.41428	0.13805	-0.39695	0.054072	0.36613	0.28993	0.10309	-0.054072	0.095521	-0.15549	-0.45051	-0.46277	-0.14154	-0.23103	-0.49965
A_30_P01020717	N/A	lincRNA:chr6:13801450-13853450 forward strand	-1.83143	0.116757	0.238754	-0.357116	0.780724	0.060152	0.15735	0.063579	-0.067896	0.051889	0.078776	0.26024	0.00038242	-0.53451	0.059796	-0.14317	-0.00038242	-0.50026	-0.11613	-0.75158	-0.67876
A_30_P01020719	N/A	lincRNA:chr17:29374758-29387733 forward strand	0.838562	0.433845	0.574918	0.0580003	1.04102	0.1048	0.087949	0.2081	0.29346	0.21184	0.63582	0.14101	0.37652	-0.2913	-0.37773	-0.31154	-0.22052	-0.36301	-0.3133	-0.087949	-0.20483
A_30_P01020720	N/A	lincRNA:chr16:32309935-32328234 reverse strand	-3.9916	0.00718745	0.0697342	-0.188928	0.877257	0.37698	0.15171	0.25732	0.20481	0.33453	0.16754	0.078756	0.048669	-0.14922	-0.10022	-0.048669	-0.11204	-0.35895	-0.16741	-0.31074	-0.32876
A_30_P01020721	N/A	lincRNA:chr12:76771424-76772158 forward strand	1.11984	0.305596	0.452207	0.109559	1.0789	0.21467	0.027319	0.056395	0.32285	0.26773	0.36387	0.042072	-0.0036576	-0.17256	-0.24697	-0.29382	-0.24445	0.0036576	-0.40843	-0.08401	-0.030781
A_30_P01020724	N/A	lincRNA:chr18:36449530-36456800 forward strand	-2.37893	0.0548481	0.154279	-0.236014	0.849088	0.031731	-0.018013	-0.078098	0.099586	0.23666	-0.013086	-0.051022	-0.38235	0.013086	0.051749	0.18183	0.2198	-0.32059	0.071732	-0.039445	-0.18929
A_30_P01020725	N/A	lincRNA:chr16:14803358-14819925 reverse strand	-0.459877	0.661797	0.767087	-0.138685	0.908347	-0.28946	0.20292	0.44353	0.0033369	-0.10835	-0.55089	-0.30154	0.26613	-0.19839	0.54355	0.54132	-0.15162	0.012547	0.61877	-0.0033364	-0.44786
A_30_P01020726	N/A	lincRNA:chr16:9249688-9275013 forward strand	2.09385	0.0811652	0.191986	0.157804	1.11559	0.36326	0.543	0.079266	0.036926	0.31422	0.52977	0.2434	0.49931	-0.30252	-0.31922	-0.3882	-0.34788	-0.14593	-0.38465	-0.036926	-0.1591
A_30_P01020727	N/A	lincRNA:chr12:82500406-82501102 forward strand	3.93417	0.00767585	0.0706329	0.345177	1.27031	0.29728	-0.021272	0.021272	-0.17243	-0.43008	-0.38902	-0.43869	-0.45272	0.19907	0.056647	-0.038283	-0.02328	0.34711	0.30427	0.59872	0.32476
A_30_P01020730	N/A	lincRNA:chr12:85210777-85262127 reverse strand	-2.47806	0.0479312	0.143226	-0.5053	0.704514	-0.16053	0.17361	0.098333	-0.073017	-0.17345	0.93624	-0.23593	0.63466	0.042071	0.40531	0.15461	0.072909	-0.042071	-0.14547	-0.87636	-0.2824
A_30_P01020734	N/A	lincRNA:chr17:32213027-32228368 reverse strand	1.45809	0.195088	0.333281	0.275931	1.21078	-0.066168	0.74602	0.48282	0.10351	0.0092604	-0.16098	-0.42913	-0.11528	-0.13095	-0.22461	0.37976	-0.0092604	-0.069276	0.21883	0.54967	0.41944
A_30_P01020737	N/A	lincRNA:chr12:103151385-103157735 forward strand	-1.63326	0.153534	0.28539	-0.211266	0.863779	-0.24767	-0.4947	-0.25136	-0.84308	-0.28826	-0.80994	0.099573	-0.22246	0.45575	0.33532	0.042668	0.5023	0.093871	-0.042668	0.33323	0.10654
A_30_P01020738	N/A	lincRNA:chr14:21460230-21461364 forward strand	-5.409	0.00164981	0.0564915	-0.882665	0.542365	0.29523	0.3131	0.23041	0.53548	0.8499	0.81822	0.29841	0.5621	-0.4173	-0.31686	-0.34151	-0.23041	-1.1557	-0.79444	-1.5362	-1.3504
A_30_P01020741	N/A	lincRNA:chr6:100162756-100178531 forward strand	-0.485211	0.644733	0.754295	-0.0310575	0.978703	0.34117	0.133	0.48694	0.71782	0.76112	0.58728	0.5893	0.61342	-0.16075	-0.28182	-0.26997	-0.1399	-0.30936	-0.133	-0.17928	-0.35503
A_30_P01020742	N/A	lincRNA:chr3:30059174-30060808 reverse strand	-1.13908	0.298095	0.444433	-0.20353	0.868423	-0.049613	-0.30522	-0.02725	0.20392	-0.24715	0.32683	-0.14096	-1.254	0.36198	0.35778	0.50897	0.02725	-0.079591	0.52084	-0.12188	0.12249
A_30_P01020743	N/A	lincRNA:chr15:100888823-100889131 forward strand	0.867709	0.4189	0.561683	0.0611467	1.04329	-0.0011311	0.3169	-0.10521	0.053011	0.11156	-0.0030594	-0.21081	-0.16392	0.045089	-0.092794	0.042773	-0.24586	0.0031796	0.0011311	0.028928	-0.039444
A_30_P01020745	N/A	lincRNA:chr17:74595885-74597555 reverse strand	2.84791	0.0292616	0.112776	0.239879	1.18089	-0.050904	0.26554	0.44639	0.19057	0.24312	0.78919	0.73365	0.074571	-0.45469	-0.36178	-0.17918	-0.41668	-0.15363	-0.22106	0.050904	-0.12903
A_30_P01020748	N/A	lincRNA:chr18:35975361-35975672 forward strand	-1.38059	0.216633	0.357275	-0.100963	0.93241	0.14868	0.30294	0.24594	-0.10328	-0.020406	0.14124	-0.14339	-0.06527	0.19964	-0.026533	0.10045	0.020406	-0.054944	-0.10562	0.13087	-0.080195
A_30_P01020749	N/A	lincRNA:chr17:46989233-46990845 reverse strand	-2.485	0.0474827	0.142421	-0.424043	0.745333	-0.47371	0.048563	-0.22422	-0.040927	-0.20409	0.040927	-0.27619	-0.10624	0.39853	0.69326	0.76546	0.41303	0.20629	0.51912	-0.054226	-0.097076
A_30_P01020752	N/A	lincRNA:chr8:113968152-113973727 reverse strand	-6.21177	0.000803419	0.0558034	-0.459537	0.72722	0.070247	0.089248	-0.08798	-0.19542	0.13384	0.041111	0.061637	-0.036845	0.036845	0.099448	-0.072485	0.10812	-0.49132	-0.24481	-0.51546	-0.41463
A_30_P01020758	N/A	lincRNA:chr9:41137539-41353289 forward strand	0.474534	0.651897	0.759805	0.0535035	1.03778	-0.056764	0.041881	-0.22276	0.11708	0.23509	0.1418	-0.35134	0.63294	-0.1686	-0.35771	0.088673	-0.034381	0.034381	-0.14627	0.041425	-0.18754
A_30_P01020761	N/A	lincRNA:chr14:78214602-78225827 reverse strand	2.13444	0.0767371	0.185559	0.243366	1.18375	0.052936	0.25199	0.14598	0.15724	0.24895	0.13992	0.30667	0.044278	-0.044278	-0.54217	-0.47531	-0.38173	-0.10675	-0.083353	-0.19946	-0.080461
A_30_P01020767	N/A	lincRNA:chr4:21683562-21694350 forward strand	1.41813	0.205938	0.345614	0.188985	1.13996	0.33427	0.19551	0.11475	-0.093983	-0.033504	0.033504	-0.22763	-0.41216	-0.046452	-0.19491	0.14044	-0.14068	-0.19132	0.18027	0.32211	0.20328
A_30_P01020769	N/A	lincRNA:chr19:5771425-5848475 forward strand	1.15833	0.290747	0.437093	0.091048	1.06514	-0.11444	-0.084401	-0.033007	-0.008275	-0.41707	0.008275	-0.32215	-0.16356	0.16859	-0.043602	0.26669	0.23158	0.17119	0.20906	0.26766	0.33954
A_30_P01020771	N/A	lincRNA:chr6:86776350-86799379 reverse strand	-3.61624	0.0111473	0.0773661	-0.326701	0.797358	-0.35375	0.35306	0.25643	0.38721	-0.058568	-0.15542	-0.0020423	-0.11796	0.10967	0.024187	0.17877	0.23761	-0.30597	-0.12723	-0.32541	0.0020423
A_30_P01020773	N/A	lincRNA:chr9:88341846-88342499 reverse strand	0.370514	0.723728	0.814026	0.0483074	1.03405	0.69225	0.10245	-0.030163	0.046702	-0.064366	0.17931	0.32569	-0.17266	-0.0008297	-0.46743	0.0008297	0.079086	-0.021187	-0.018646	0.0048385	-0.16012
A_30_P01020776	N/A	lincRNA:chr4:11899775-11931875 forward strand	-6.47128	0.000646334	0.0546308	-0.684035	0.622422	0.66342	0.87997	0.8266	1.021	1.2128	0.84135	0.55095	0.93352	-0.86768	-0.55095	-0.63498	-0.55105	-1.4577	-1.471	-1.2117	-1.2004
A_30_P01020778	N/A	lincRNA:chr15:79764481-79809909 forward strand	0.642569	0.54426	0.67218	0.0792525	1.05647	0.76522	0.71956	0.55642	0.89236	1.1695	1.0323	0.76097	1.1247	-0.8809	-1.0446	-0.85635	-0.88637	-1.0968	-0.93217	-0.55642	-0.76582
A_30_P01020780	N/A	lincRNA:chr15:43363046-43364763 forward strand	-0.847291	0.429329	0.570936	-0.13257	0.912205	0.56496	0.37403	0.10627	0.33521	0.63785	0.2326	0.91059	0.55693	-0.1462	-0.35458	-0.29381	-0.11925	-0.10627	-0.72023	-0.1422	-0.47542
A_30_P01020782	N/A	lincRNA:chr4:88582120-88582754 forward strand	-1.40374	0.209979	0.350105	-0.331798	0.794546	0.33367	-0.51582	0.038234	0.19663	0.43101	1.0313	-0.038234	-0.20653	0.1444	-0.14267	0.14893	-0.22065	0.11256	-0.46053	-0.15553	-0.89368
A_30_P01020786	N/A	lincRNA:chr19:61226425-61270975 reverse strand	2.50912	0.0459578	0.140191	0.73722	1.66696	-0.06001	-0.065458	0.07135	0.24259	0.093185	0.40231	0.020196	-0.73127	-0.39155	-1.0903	-0.60485	0.070533	-0.020196	-0.052422	0.65802	0.34731
A_30_P01020787	N/A	lincRNA:chr17:13806767-13824342 reverse strand	0.127055	0.903048	0.936321	0.018927	1.01321	-0.20247	-0.36208	0.41181	0.034034	-0.21538	0.064221	-0.25664	0.064428	0.21264	-0.034034	0.094764	-0.26739	0.11997	-0.23293	0.26092	-0.066272
A_30_P01020789	N/A	lincRNA:chr7:16584852-16657252 forward strand	0.780579	0.464722	0.602585	0.0655188	1.04646	0.075436	0.21917	0.10895	0.16578	-0.08969	0.26216	-0.074316	0.07181	0.018335	-0.33659	-0.072847	-0.052807	-0.047244	-0.13459	-0.0010586	0.0010586
A_30_P01020791	N/A	lincRNA:chrX:100676170-100710920 forward strand	-2.93246	0.0262032	0.106953	-0.718368	0.607785	0.10072	0.23568	0.42371	0.51522	0.043795	0.56138	0.55943	0.33351	-0.20954	-0.078038	-0.091975	-0.043795	-0.44376	-0.38976	-1.3714	-1.0919
A_30_P01020794	N/A	lincRNA:chr4:116790373-116797823 forward strand	-0.592596	0.575089	0.698167	-0.205944	0.866971	0.25256	-0.15632	0.38726	0.50442	0.18037	-0.1705	-0.082354	-0.99035	-0.24371	-0.55197	0.33949	0.16362	0.082354	0.14468	-1.0877	-0.25568
A_30_P01020796	N/A	lincRNA:chr12:70213282-70225157 reverse strand	2.26691	0.0639387	0.167989	0.46709	1.38232	-0.23984	-0.46668	-0.0093999	-0.050539	-0.056692	0.089892	-0.29562	-0.33828	0.0093999	-0.017881	0.60505	0.2078	0.46702	0.40243	0.75768	1.0456
A_30_P01020800	N/A	lincRNA:chr18:47313842-47315840 forward strand	2.51129	0.0458233	0.139946	0.348068	1.27286	0.15563	-0.24797	0.085605	0.012653	0.18647	0.46215	-0.012653	0.32517	-0.55614	-0.41048	-0.47885	-0.28525	-0.12036	-0.41578	0.1784	0.019293
A_30_P01020808	N/A	lincRNA:chr18:3003075-3016150 forward strand	0.590232	0.576573	0.699339	0.151689	1.11087	0.6094	-0.0078678	-0.11135	0.7089	-0.051589	1.3564	-0.13761	0.65321	-0.40807	0.26742	0.0078673	-0.23316	-0.070778	-0.46569	0.27879	0.49849
A_30_P01020809	N/A	lincRNA:chr2:155269145-155303251 reverse strand	-3.3529	0.015364	0.0862081	-0.262253	0.833785	0.14473	0.12794	0.24607	0.12911	-0.21686	0.17576	-0.20909	0.47177	0.0057163	-0.047168	0.052541	-0.0057163	-0.13097	-0.14331	-0.44392	-0.32544
A_30_P01020812	N/A	lincRNA:chr4:123171177-123177198 reverse strand	-0.461335	0.660809	0.766313	-0.0612572	0.958429	0.42524	0.21156	0.39456	0.51573	-0.021449	0.30858	0.31592	0.18201	-0.41229	-0.33226	-0.33651	0.021449	-0.33976	-0.07416	-0.50051	-0.39021
A_30_P01020815	N/A	lincRNA:chr13:108548345-108679004 reverse strand	2.6232	0.0394168	0.129865	0.296769	1.22839	0.17124	0.26197	-0.27989	0.17886	-0.3914	-0.15601	-0.093652	-0.32957	-0.028255	0.1031	-0.055412	-0.088293	0.46936	0.18498	0.028255	0.43562
A_30_P01020816	N/A	lincRNA:chr7:144563845-144603732 reverse strand	0.846222	0.42988	0.571375	0.123827	1.08962	0.024873	-0.25629	-0.06986	-0.34042	-0.49381	0.096384	-0.46297	-0.40262	0.2755	-0.028721	0.31895	0.088619	0.50576	-0.024873	0.21591	0.45286
A_30_P01020819	N/A	lincRNA:chr8:122997422-122998001 forward strand	-0.834217	0.436106	0.577104	-0.0835574	0.943728	0.035239	-0.0099287	-0.036342	0.21259	0.64903	0.59377	0.26703	0.43384	-0.17665	-0.17793	-0.15543	0.0099287	-0.16325	-0.26807	-0.41374	0.010749
A_30_P01020820	N/A	lincRNA:chr7:140016236-140016772 reverse strand	-2.08051	0.0826763	0.194167	-0.54465	0.685558	-0.23556	0.18729	-0.057938	0.13787	-0.87062	-0.22509	0.017514	-0.46508	0.50014	0.041574	0.54254	0.16014	-0.017514	0.31217	-0.65336	-0.5755
A_30_P01020822	N/A	lincRNA:chr12:110909258-110913909 forward strand	2.23837	0.0664958	0.171747	0.72093	1.64824	-0.098167	-0.74992	-2.1579	-0.57579	1.063	0.2984	0.14658	0.38085	-0.04966	0.04966	-0.72917	-0.59612	0.3213	-0.24104	1.0086	0.46957
A_30_P01020827	N/A	lincRNA:chr6:131263850-131314850 reverse strand	0.385708	0.713017	0.806482	0.0439085	1.0309	0.035073	0.035714	-0.062619	0.034103	-0.23063	-0.28787	-0.22314	-0.18422	0.060614	-0.035121	0.11733	-0.034103	0.33036	-0.19383	0.098501	0.049323
A_30_P01020828	N/A	lincRNA:chr4:133368314-133380210 reverse strand	0.17914	0.863724	0.910772	0.0621552	1.04402	0.86901	0.24825	0.60631	0.30258	-0.20864	1.2417	-0.020044	0.75862	-0.24202	-0.00050688	-0.14393	-0.021427	0.00050688	-0.27679	-0.75676	0.87378
A_30_P01020829	N/A	lincRNA:chr2:35828611-35838083 forward strand	-2.68352	0.0363652	0.125089	-0.33403	0.793317	0.19406	0.36858	0.35836	0.39104	0.45454	0.40535	-0.10979	0.52238	-0.1608	-0.16308	0.10979	-0.26495	-0.3197	-0.65111	-0.26457	-0.57978
A_30_P01020830	N/A	lincRNA:chr8:60141721-60142223 forward strand	2.66003	0.0375225	0.12688	0.229281	1.17225	-0.0055676	0.0085664	-0.13636	0.0055676	0.066563	0.11876	0.010916	0.36523	-0.099817	-0.28249	-0.34585	-0.33689	0.061578	-0.16884	-0.12571	0.08505
A_30_P01020832	N/A	lincRNA:chr12:81217572-81233910 reverse strand	0.261368	0.802549	0.869206	0.03072	1.02152	-0.74587	-0.16595	-0.49066	-0.62825	-0.7819	-0.72004	-0.67576	-0.78795	0.18308	0.16771	0.58907	0.29543	0.32416	0.39462	0.16595	0.47344
A_30_P01020836	N/A	lincRNA:chr15:102926581-102932542 reverse strand	-1.42989	0.202689	0.342289	-0.370218	0.773666	-0.28436	0.74212	0.1207	0.081132	-1.574	-0.77903	-1.0219	-0.3915	0.16636	0.38945	0.55447	0.38327	-0.081132	0.68581	-0.49134	-0.10066
A_30_P01020839	N/A	lincRNA:chr17:15226181-15250333 reverse strand	-0.577825	0.5844	0.70571	-0.104743	0.929971	0.045171	0.25297	0.15839	-0.11689	0.41128	0.51709	0.016251	0.062054	-0.034875	-0.2675	-0.33271	-0.016251	-0.20047	-0.72565	-0.18584	0.041652
A_30_P01020842	N/A	lincRNA:chr1:141070245-141076841 forward strand	-5.16625	0.00208201	0.0579608	-0.547558	0.684177	0.22714	0.1305	0.14127	0.22392	0.56149	0.33539	0.33592	0.05385	-0.1089	-0.1965	-0.11431	-0.05385	-0.60219	-0.40553	-0.82816	-0.82791
A_30_P01020843	N/A	lincRNA:chr1:45569500-45580900 forward strand	-0.335072	0.748975	0.831126	-0.0589747	0.959946	0.16875	0.055685	-1.1009	-0.45663	-0.71319	1.8895	-1.126	-2.4087	-0.028114	0.1031	0.20057	0.10156	-0.32597	-0.051457	0.49053	0.028114
A_30_P01020845	N/A	lincRNA:chr14:61321789-61325711 forward strand	0.161406	0.877071	0.919789	0.0216101	1.01509	0.14178	-0.31007	0.0069795	0.034794	-0.072729	0.29738	-0.073521	0.14204	0.081889	-0.093018	-0.27684	0.038459	-0.03628	-0.32	-0.0069795	0.20019
A_30_P01020846	N/A	lincRNA:chr11:6748267-6818192 reverse strand	0.489807	0.641663	0.751951	0.078593	1.05599	0.65796	-0.028699	0.6174	0.30145	0.41332	0.68912	0.086857	0.47597	-0.28299	-0.40228	-0.31473	-0.14449	-0.13522	-0.64985	0.028699	-0.073747
A_30_P01020847	N/A	lincRNA:chr12:70213282-70225157 reverse strand	2.78927	0.0316079	0.116744	0.650625	1.56985	-0.48774	-0.67196	-0.16873	-1.5957	-1.1149	-0.22661	-0.52607	-1.5459	0.2721	0.48878	0.37113	0.16873	1.3466	0.33244	1.0481	1.1761
A_30_P01020852	N/A	lincRNA:chr9:41137539-41353289 reverse strand	-0.695877	0.512545	0.644078	-0.132309	0.91237	0.35831	-0.12881	0.0049248	0.00025749	0.21221	0.036907	-0.28681	-0.16607	-0.0037794	0.54193	-0.28906	-0.00025749	0.062967	0.054702	-0.14663	-0.25144
A_30_P01020855	N/A	lincRNA:chr18:36449530-36456800 reverse strand	-1.67274	0.145406	0.275596	-0.213992	0.862148	-0.25329	-0.43891	-0.2423	0.054057	-0.15702	-0.059202	0.70573	-0.29271	0.20267	-0.03116	0.54904	0.32227	0.12206	0.098062	-0.06443	0.03116
A_30_P01020856	N/A	lincRNA:chr10:96098058-96098623 forward strand	0.299244	0.774848	0.850675	0.186125	1.1377	0.79423	-0.41054	-0.11204	-0.61177	0.44282	0.36632	-1.2508	0.069497	0.84318	-0.069497	0.081896	-0.44633	-0.73192	-0.57478	0.91215	1.5483
A_30_P01020862	N/A	lincRNA:chr8:26212577-26218527 forward strand	0.471436	0.653983	0.761175	0.092454	1.06618	0.14971	0.2254	0.064696	0.13294	-0.056439	0.023157	-0.12733	-0.18017	0.061481	-0.34923	-0.023157	-0.41887	0.17001	-0.11207	-0.52243	0.10453
A_30_P01020864	N/A	lincRNA:chr10:97196521-97207471 forward strand	2.13481	0.076698	0.18555	0.181325	1.13392	-0.24917	-0.46973	-0.48636	-0.60685	-0.4081	-0.40957	-0.53492	-0.66341	0.32561	0.25648	0.33035	0.27517	0.64428	0.24917	0.49396	0.5255
A_30_P01020868	N/A	lincRNA:chr2:94017095-94019092 reverse strand	-1.99303	0.093324	0.208222	-0.571918	0.672722	-0.0011973	0.0011973	-0.63667	-0.4013	-1.5475	-0.85388	-0.2888	-1.2326	0.78879	1.1301	1.0163	1.4492	0.48861	1.1449	0.55078	-0.087574
A_30_P01020874	N/A	lincRNA:chr12:82495575-82516300 reverse strand	-3.15398	0.0197149	0.094497	-0.30412	0.809936	0.029071	-0.19858	0.065017	-0.059495	0.24521	0.10028	-0.25667	-0.023386	0.023386	0.046687	0.24482	0.18411	-0.40536	-0.15103	-0.026438	-0.13465
A_30_P01020878	N/A	lincRNA:chr11:102983499-102994170 forward strand	-0.196603	0.850628	0.901986	-0.0121444	0.991617	0.026289	0.10709	0.149	0.15466	-0.058106	0.24249	-0.022685	0.051654	-0.10543	-0.1849	0.051985	-0.00038767	-0.13459	-0.11418	-0.038928	0.00038767
A_30_P01020882	N/A	lincRNA:chrX:98673447-98673874 forward strand	-4.62625	0.00359179	0.0616959	-0.738592	0.599324	1.0669	0.30765	0.67872	0.89893	0.78835	0.94411	0.92096	1.0419	-0.31305	-0.41226	-0.30765	-0.67236	-0.85629	-1.0249	-1.3524	-1.4261
A_30_P01020891	N/A	lincRNA:chr2:176784125-177183100 forward strand	-4.60637	0.0036674	0.0616959	-0.650839	0.63691	0.03113	0.20012	-0.045462	0.09179	0.11002	0.061424	0.020116	0.061947	-0.0049005	-0.16822	-0.083324	0.0049005	-0.73818	-0.32529	-0.86131	-0.93012
A_30_P01020893	N/A	lincRNA:chr3:19793699-19822899 reverse strand	-2.00954	0.0912127	0.205417	-0.742656	0.597638	0.42503	0.30721	-0.29785	0.20639	-0.044092	-1.6189	0.35076	-0.80959	0.79023	-0.11196	0.13022	0.044092	-0.38869	-0.50421	-1.3644	0.13926
A_30_P01020894	N/A	lincRNA:chr17:47006033-47023558 reverse strand	-1.12146	0.304959	0.451548	-0.388921	0.7637	-0.20342	0.098203	0.17736	-0.016765	-0.50256	0.016765	-0.1932	-0.33102	0.069056	0.35066	0.037149	0.34205	-0.15988	0.70843	-0.89812	-0.4072
A_30_P01020895	N/A	lincRNA:chrX:20555593-20591971 reverse strand	-0.614277	0.561586	0.686474	-0.0902072	0.939388	0.43815	0.036319	0.31584	-0.10809	0.56136	0.52806	-0.036319	-0.13482	0.047465	-0.34048	0.050258	-0.31432	-0.27999	-0.39176	0.057664	-0.30382
A_30_P01020900	N/A	lincRNA:chr6:140639450-140662200 reverse strand	-0.336989	0.747601	0.830135	-0.0441825	0.969839	-0.030543	-0.015064	-0.40526	-0.037656	-0.34215	-0.23881	0.015064	-0.12214	0.15358	0.15109	0.38445	0.14588	0.26885	0.36805	-0.17021	0.19158
A_30_P01020902	N/A	lincRNA:chr10:93774693-93893616 forward strand	1.53809	0.174945	0.309944	0.501082	1.41528	0.28407	-0.041246	-0.17417	0.041246	1.1049	0.27992	0.63403	1.2243	-0.6216	-0.42675	-1.0267	-0.70884	0.33426	0.11988	-0.198	-1.0357
A_30_P01020904	N/A	lincRNA:chr4:12159175-12175725 reverse strand	0.66954	0.528061	0.657643	0.156915	1.1149	-0.37216	-0.57556	-0.50581	-1.0458	-1.4614	-1.8571	0.53515	-0.37435	0.35859	0.3469	0.27219	0.21939	-0.21939	0.7887	0.52672	0.7287
A_30_P01020909	N/A	lincRNA:chr13:73472571-73483846 reverse strand	1.2347	0.263098	0.407858	0.629533	1.54706	-2.1315	-0.2572	-0.9359	-0.15796	0.67098	-0.33956	-0.28918	0.31775	0.06338	0.23711	-1.6779	0.40998	0.38306	-0.06338	0.65135	0.57967
A_30_P01020912	N/A	lincRNA:chr10:3231337-3231802 forward strand	-1.64804	0.150442	0.281565	-0.564772	0.676062	-0.44664	-0.97386	-0.82019	-1.5693	-2.0357	0.5121	-1.0806	-1.1947	0.34292	1.319	1.4116	0.55903	0.14971	0.80757	0.5659	-0.14972
A_51_P500541	Flywch2	Mus musculus FLYWCH family member 2 (Flywch2), mRNA [NM_029798]	12.9271	1.31844e-05	0.00974044	2.03331	4.09342	-0.89562	-1.2785	-1.0948	-1.1034	1.9331	2.0082	1.8814	1.8936	-0.87372	-0.97987	-1.2209	-0.80343	0.80343	0.99248	1.4153	1.0441
A_30_P01020922	N/A	lincRNA:chrX:91000651-91005855 reverse strand	-0.220633	0.832695	0.890095	-0.043059	0.970595	0.024469	0.5345	0.34264	0.10119	-0.3241	-0.34133	0.11032	-0.43834	0.16697	0.28565	-0.056613	-0.20166	-0.16049	0.46787	-0.024469	-0.2608
A_30_P01020923	N/A	lincRNA:chr2:77146893-77155643 reverse strand	-4.3423	0.00486312	0.0644695	-0.764765	0.588549	0.81537	0.48214	0.54134	0.31366	1.9761	1.6076	0.56786	1.0559	-0.69244	-0.90026	-0.31366	-0.68698	-1.2821	-1.1272	-1.6828	-1.5603
A_30_P01020925	N/A	lincRNA:chr17:5795893-5835243 reverse strand	0.630572	0.551566	0.678718	0.0339627	1.02382	0.09615	-0.092784	-0.093871	0.035658	-0.094919	0.22979	-0.36737	0.021456	0.13865	-0.07949	-0.040878	-0.019901	0.032582	-0.012499	0.10165	0.012499
A_30_P01020926	N/A	lincRNA:chr3:60292527-60292880 reverse strand	-0.358271	0.732408	0.820064	-0.176858	0.884628	-0.5242	-8.0109e-05	-0.38665	8.0109e-05	-0.011362	0.0033216	-0.056527	-0.10706	0.66052	-0.11626	0.68631	0.81947	-0.9538	0.43327	0.93645	0.92669
A_30_P01020928	N/A	lincRNA:chr16:84702353-84710928 reverse strand	0.0839424	0.935833	0.95895	0.0156005	1.01087	0.12699	0.033842	-0.27199	-0.12112	-0.11988	0.77281	-0.85011	-0.14774	0.20901	-0.033842	0.10747	0.16766	0.6348	-0.10812	-0.13275	0.11877
A_30_P01020932	N/A	lincRNA:chr16:21794415-21815365 forward strand	-1.34052	0.228601	0.370773	-0.418395	0.748256	0.0035303	0.76895	0.5223	0.5624	-0.065766	-0.46645	0.19504	0.18438	-0.0035303	0.21125	-0.057448	-0.10449	-0.47099	0.26161	-0.22092	-1.1975
A_30_P01020934	N/A	lincRNA:chr3:21964899-21974524 reverse strand	-2.72579	0.0343777	0.121488	-0.403193	0.756183	-0.063642	0.03385	0.025835	0.46144	0.15113	0.097241	-0.0089817	0.012848	0.0089817	-0.16317	-0.12781	0.335	-0.5262	-0.50354	-0.41553	-0.1145
A_30_P01020935	N/A	lincRNA:chr19:5798135-5800557 reverse strand	3.65677	0.0106203	0.0767077	0.530152	1.44408	0.20603	-0.10681	-0.0055938	-0.078326	-0.020736	0.43238	0.14369	-0.096606	-0.23026	-0.14188	0.0055938	-0.31485	0.25942	0.16991	0.73702	0.27286
A_30_P01020936	N/A	lincRNA:chr15:41288197-41522572 reverse strand	4.8978	0.00271691	0.0592296	0.485978	1.40053	-0.14327	0.21154	-0.09732	-0.015478	-0.068294	-0.65853	-0.6502	-0.1695	0.050802	-0.093455	0.015478	0.081033	0.62136	0.26686	0.44149	0.66806
A_30_P01020937	N/A	lincRNA:chr2:167085700-167117795 reverse strand	3.48392	0.0130798	0.0811682	0.245345	1.18538	0.024115	-0.27072	-0.18991	-0.14294	0.060354	-0.1027	-0.2002	-0.15681	-0.039217	-0.024115	0.10146	0.11278	0.2458	0.13949	0.40276	0.34424
A_30_P01020940	N/A	lincRNA:chrX:90997595-91009570 forward strand	-7.31579	0.000332996	0.0487379	-0.317479	0.802471	0.66501	0.31401	0.47604	0.42613	0.098126	0.47618	0.21686	0.29495	-0.14562	-0.18254	-0.14051	-0.098126	-0.46425	-0.41789	-0.3861	-0.56847
A_30_P01020941	N/A	lincRNA:chr13:28760289-28977218 reverse strand	-0.213159	0.838261	0.894012	-0.0429323	0.97068	0.0295	-0.1209	0.046499	0.70225	0.32829	0.83578	0.28737	-0.062868	-0.15331	-0.21712	-0.0295	0.31583	-0.39026	-0.1687	-0.079679	0.38281
A_30_P01020947	N/A	lincRNA:chr4:16144314-16144967 forward strand	2.28026	0.0627771	0.166246	0.205491	1.15308	-0.013472	0.013111	-0.016562	0.023206	0.00026321	-0.18362	-0.36706	-0.18132	-0.00026321	-0.14808	0.0055532	0.096517	0.22124	-0.010021	0.21599	0.34848
A_30_P01020949	N/A	lincRNA:chr2:174991757-174997818 reverse strand	-5.09313	0.00223644	0.0579608	-1.03764	0.487124	0.051205	-0.07969	0.14747	-0.22133	-0.017976	0.43089	0.41179	0.18928	-0.043504	0.23211	0.31941	0.017976	-0.77597	-0.49741	-1.3755	-0.97569
A_30_P01020951	N/A	lincRNA:chr1:167797581-167803031 reverse strand	0.0185431	0.985807	0.99171	0.00610249	1.00424	0.20806	-0.34609	0.26688	0.042941	-0.33967	0.0097899	-0.082762	-0.23135	0.11709	-0.40434	0.56745	-0.0097899	-0.21354	-0.50143	0.37546	0.63433
A_30_P01020952	N/A	lincRNA:chr11:3539796-3547536 reverse strand	2.26255	0.0643223	0.16862	0.386058	1.30682	-0.21844	-0.10107	-0.18111	-0.070444	0.095034	-0.2296	0.0025463	-0.27287	-0.0025463	-0.036167	0.085648	0.029831	0.18838	0.075696	0.54359	0.81333
A_30_P01020954	N/A	lincRNA:chr8:108120629-108123201 forward strand	-2.24609	0.0657937	0.170681	-0.335551	0.792481	-0.01519	0.45933	0.12139	0.26065	-0.45653	-0.24186	-0.21275	-0.18407	0.01519	0.38417	0.25817	0.21384	-0.081404	0.2303	-0.28569	-0.33404
A_30_P01020956	N/A	lincRNA:chr9:7214753-7217212 forward strand	-2.3844	0.0544401	0.153705	-0.630474	0.645964	0.79458	0.40234	0.38744	0.21806	0.55903	0.56636	0.2835	0.020504	-0.63156	-0.44399	-0.020504	-0.31557	-1.3084	-1.0882	-1.2333	-0.30362
A_30_P01020958	N/A	lincRNA:chrX:11699327-11699881 reverse strand	1.52034	0.179239	0.315323	0.296843	1.22845	0.1936	-0.1605	0.35043	0.45583	0.62523	0.6303	0.64023	0.69623	-0.3629	-0.91859	-0.45548	-0.26992	-0.32439	-0.20427	0.1605	-0.45136
A_30_P01020959	N/A	lincRNA:chr12:82495575-82516300 reverse strand	0.276486	0.791452	0.861598	0.0268602	1.01879	0.16797	-0.067003	-0.31843	-0.094742	-0.16326	-0.21484	-0.23317	-0.22852	0.20449	0.27132	0.13552	-0.10635	0.067003	0.17506	0.28993	0.080428
A_30_P01020960	N/A	lincRNA:chr17:29183003-29217681 reverse strand	-1.61253	0.157973	0.290568	-0.489865	0.712092	-0.5476	-0.069229	-0.61799	-0.81887	0.46091	0.15565	0.11742	0.069047	0.57988	0.47504	0.028476	-0.3962	-0.82313	-0.028476	-0.4783	0.057642
A_30_P01020961	N/A	lincRNA:chr5:36969767-37087176 reverse strand	-0.705055	0.507209	0.639946	-0.0968574	0.935068	-0.21897	0.15218	0.093756	0.20546	-0.31144	-0.50795	-0.0018315	-0.26351	-0.048858	0.039332	0.42302	0.20994	-0.00809	0.32261	0.0018315	-0.080347
A_30_P01020962	N/A	lincRNA:chr8:19978155-19979027 reverse strand	-0.120271	0.908194	0.940066	-0.00953868	0.99341	0.089394	-0.22298	-0.13833	-0.029974	-0.0023437	0.25495	-0.20487	0.11477	0.10053	-0.17507	0.019934	0.0023437	0.023361	-0.098338	-0.12329	0.10785
A_30_P01020963	N/A	lincRNA:chr12:103151385-103157796 reverse strand	3.16827	0.0193611	0.0938827	0.228154	1.17133	-0.16881	-0.11387	-0.23569	-0.22779	0.0011172	-0.085782	-0.097641	-0.35517	-0.0011172	0.17726	0.20641	0.015633	0.28164	0.26231	0.46999	0.29686
A_30_P01020964	N/A	lincRNA:chr5:119945358-119962612 forward strand	0.127029	0.903068	0.936321	0.019545	1.01364	0.62618	0.3881	0.52747	0.49964	0.70017	0.77842	0.09539	0.42167	-0.20086	-0.30936	-0.55911	-0.21108	-0.25617	-0.67587	-0.09539	-0.1748
A_30_P01020965	N/A	lincRNA:chr16:94055900-94120575 reverse strand	5.85655	0.0010947	0.0558034	0.512356	1.42638	0.29312	-0.10711	0.00049496	0.07551	0.64202	0.34465	-0.0215	0.25537	-0.43648	-0.57386	-0.3154	-0.4547	-0.00049496	-0.0084929	0.2762	0.00177
A_30_P01020967	N/A	lincRNA:chr16:64796849-64843249 reverse strand	2.03069	0.0885794	0.201935	0.347855	1.27267	0.36334	-0.57573	-0.6256	-0.058851	-0.40952	0.058851	-0.18984	-0.11781	-0.18417	0.13138	0.061645	-0.44534	0.089106	0.12745	0.17217	0.56621
A_30_P01020970	N/A	lincRNA:chr10:92238941-92283837 reverse strand	-2.00862	0.0913288	0.205547	-0.721811	0.606336	-0.51484	0.15494	0.055431	0.80633	0.01883	-0.10816	-0.01883	0.64234	0.074295	0.26363	-0.27972	0.82844	-0.11442	-0.02897	-1.219	-0.63821
A_30_P01020973	N/A	lincRNA:chr5:106982442-107045717 reverse strand	1.63487	0.153193	0.28493	0.424921	1.3425	-0.32419	-0.18025	-0.0075455	-0.59167	-1.7121	-0.58841	-0.60074	-1.15	0.52644	0.24834	0.27736	0.13761	1.0752	0.007545	0.78319	1.0235
A_30_P01020975	N/A	lincRNA:chr8:72663625-72673010 forward strand	0.784875	0.462382	0.600555	0.0731925	1.05204	-0.34361	0.047832	-0.22176	-0.29484	-0.87159	-0.85213	-0.36604	-0.64377	0.16507	0.03815	0.20128	0.012705	-0.012705	0.26929	0.34721	0.10618
A_30_P01020979	N/A	lincRNA:chr6:54591416-54597566 reverse strand	1.66531	0.146905	0.277405	0.271538	1.20709	-0.20355	0.19496	0.059892	0.097633	0.051235	0.45036	-0.40322	-0.058877	-0.26327	-0.60684	0.16986	-0.37078	-0.020905	0.01117	-0.01117	0.036027
A_30_P01020983	N/A	lincRNA:chr13:64018565-64082570 forward strand	1.23159	0.264179	0.409104	0.134503	1.09771	0.40177	-0.16174	0.029872	-0.4743	-0.091666	0.16592	-0.23929	-0.03158	0.17173	-0.14926	-0.0069277	0.0069277	0.35579	-0.071297	0.12891	0.14708
A_30_P01020987	N/A	lincRNA:chr12:16833551-16901804 reverse strand	-0.184977	0.859341	0.907975	-0.063235	0.957116	0.086066	-0.053645	0.45425	0.053645	-0.22105	-0.05895	0.40797	-0.96502	-0.4411	-0.30725	0.25598	0.46757	0.32096	-0.23534	0.37701	-0.74037
A_30_P01020988	N/A	lincRNA:chr18:73870981-73877247 forward strand	-0.262034	0.802059	0.868986	-0.0955192	0.935935	0.15969	0.20274	0.74729	0.28184	-0.32159	-0.10063	-0.022547	0.53591	0.13748	-0.17799	0.022547	-0.40173	-0.28837	-0.83813	-0.4494	0.77413
A_30_P01020992	N/A	lincRNA:chr6:67155508-67216941 forward strand	0.416443	0.691572	0.79003	0.0958175	1.06867	0.3961	0.1506	0.70889	0.55973	0.25138	0.52022	0.18424	0.73423	-0.25404	-0.70944	-0.63106	-0.8696	-1.0272	-0.33342	-0.56965	-0.1506
A_30_P01020993	N/A	lincRNA:chr11:18367482-18393258 reverse strand	0.567308	0.591082	0.711265	0.129489	1.09391	-0.020147	0.26048	0.020147	-0.25425	-0.73411	0.55534	-0.34693	-0.43924	-0.065366	0.38481	0.063988	-0.23855	0.30153	-0.38719	0.31965	0.42885
A_30_P01020994	N/A	lincRNA:chr4:114627748-114632898 forward strand	-1.12979	0.301698	0.448272	-0.357642	0.780439	-0.81817	0.00037241	0.21655	0.26214	-1.2768	-1.0984	0.00075006	-0.36981	0.11694	-0.00037241	0.47153	0.10184	0.53507	-0.20214	-0.14383	-0.92973
A_30_P01020996	N/A	lincRNA:chr15:96091428-96115684 reverse strand	-0.827983	0.439365	0.580105	-0.13923	0.908004	-0.21606	0.020636	-0.020636	-0.023	-0.028531	-0.091166	-0.3073	-0.29861	0.26217	0.33428	0.55516	0.5698	0.54645	0.49273	-0.10549	0.2308
A_30_P01020997	N/A	lincRNA:chrX:102567595-102589870 forward strand	-3.06801	0.0219981	0.0988673	-0.380109	0.76838	0.59147	0.69123	0.53432	0.66808	0.076228	0.052694	0.20047	-0.052694	-0.23041	-0.34295	-0.058906	0.18105	-0.51479	-0.36017	-0.50419	-0.5925
A_30_P01021001	N/A	lincRNA:chr8:90000619-90061169 reverse strand	1.44661	0.198152	0.33692	0.166421	1.12227	-0.12678	-0.67563	-0.010963	0.010963	-0.23467	-0.16569	-0.41251	0.11191	0.13901	-0.15744	0.052553	0.054318	0.25699	-0.084935	0.36337	0.2187
A_30_P01021002	N/A	lincRNA:chr4:12050675-12066450 forward strand	-0.786562	0.461466	0.599691	-0.151581	0.900263	0.11772	0.031704	-0.23812	-0.067833	-0.28397	0.3747	-0.031704	0.21311	0.25386	-0.046515	-0.079531	0.035567	0.28869	-0.25687	-0.52475	0.049987
A_30_P01021003	N/A	lincRNA:chr2:118408095-118415745 reverse strand	0.901597	0.402011	0.545812	0.41311	1.33155	-0.022351	0.22853	0.38203	0.29609	0.34614	0.54298	0.022351	0.076865	-0.31151	-0.89518	-0.5884	-0.52989	1.1455	-0.69857	-0.68552	-0.43395
A_30_P01021004	N/A	lincRNA:chr3:9635102-9661327 reverse strand	-0.0816046	0.937615	0.960015	-0.0189573	0.986946	0.054063	0.063873	-0.054063	0.46479	0.57983	0.59129	0.2169	0.38123	-0.066606	-0.58519	-0.29431	-0.12776	0.11672	-0.81411	-0.088625	-0.36368
A_30_P01021005	N/A	lincRNA:chr4:3746945-3747603 forward strand	-2.29729	0.0613282	0.164317	-0.464392	0.724776	-0.039374	0.3253	0.46614	-0.60091	-0.44189	-0.0015202	0.076241	0.38533	-0.17385	0.30691	0.39621	0.0015206	-0.22292	0.045092	-0.51237	-0.63658
A_30_P01021006	N/A	lincRNA:chr8:10886200-10905925 reverse strand	-0.193854	0.852687	0.903436	-0.0151563	0.989549	0.011989	0.024423	0.059094	-0.011989	-0.44902	-0.04321	-0.371	-0.091277	0.074411	-0.20019	0.025184	0.017945	0.036436	-0.17155	0.033554	-0.041715
A_30_P01021007	N/A	lincRNA:chr6:31001656-31002219 reverse strand	1.47621	0.190346	0.328062	0.412875	1.33134	0.39393	-0.14014	0.33839	0.5148	0.22896	-0.067789	0.16034	0.086586	-1.1302	-0.504	-0.19426	-0.0006454	-0.35571	-0.10048	0.0006454	0.27794
A_30_P01021014	N/A	lincRNA:chr11:102878974-102888924 forward strand	0.036767	0.971864	0.982727	0.00267525	1.00186	0.74454	0.072122	0.24607	0.2691	0.98168	0.90882	0.456	0.68035	-0.1689	-0.257	-0.33391	-0.072122	-0.099011	-0.29591	-0.26633	-0.15998
A_30_P01021016	N/A	lincRNA:chr3:19179899-19216399 reverse strand	-0.330097	0.752547	0.833986	-0.0937672	0.937073	0.10482	0.1604	0.0043504	0.22925	0.00017858	0.10872	0.067654	-0.00017858	-0.36228	-0.79308	-0.82453	-0.58954	-0.92429	0.0041411	-1.2305	-0.79385
A_30_P01021019	N/A	lincRNA:chr8:19682258-19700836 forward strand	0.456169	0.664314	0.769087	0.06268	1.0444	0.097108	0.077063	-0.038055	0.051958	-0.20668	-0.085818	0.14172	-0.13214	-0.31933	-0.079801	0.14095	-0.023581	0.058247	-0.28835	0.17548	0.023581
A_30_P01021020	N/A	lincRNA:chr14:65720392-65769859 forward strand	-0.596982	0.572342	0.696016	-0.116713	0.922287	-0.041687	0.013005	-0.54846	0.22572	-0.92355	-0.66872	-0.2303	-0.73554	0.32147	0.091731	0.039936	-0.013005	0.29241	0.16391	0.045462	-0.5285
A_30_P01021024	N/A	lincRNA:chr17:95255725-95272425 reverse strand	2.5072	0.0460773	0.140349	0.293503	1.22561	-0.14216	-0.44044	-0.30465	-0.43326	-0.37866	-0.58339	-0.57569	-0.47706	0.1719	0.14216	0.3164	0.20582	0.46397	0.3704	0.8262	0.34972
A_30_P01021025	N/A	lincRNA:chr12:88154776-88184372 reverse strand	2.86295	0.0286907	0.111713	0.585823	1.50089	-0.88215	-0.57931	-0.98154	-0.75874	-0.77477	-0.66928	-1.4453	-0.64737	0.74004	0.57931	0.75577	0.74591	1.0864	0.89262	1.3706	1.8147
A_30_P01021026	N/A	lincRNA:chr11:97505439-97522274 forward strand	-0.484082	0.645489	0.754839	-0.0527905	0.96407	0.37763	-0.030427	0.26868	0.24981	0.49267	0.33843	0.056404	0.19044	-0.027749	-0.081679	-0.014557	-0.25351	0.014557	-0.40963	-0.15291	-0.040674
A_30_P01021027	N/A	lincRNA:chr1:192484781-192485014 reverse strand	-3.13453	0.0202079	0.0953773	-0.264665	0.832392	0.82891	0.58767	0.64437	0.53694	0.49511	0.98581	0.38476	0.627	-0.52187	-0.58813	-0.38476	-0.70991	-0.67965	-0.81718	-0.84584	-0.92066
A_30_P01021029	N/A	lincRNA:chr13:62734450-62785325 reverse strand	-0.961156	0.373591	0.519362	-0.224527	0.855875	0.039801	0.15966	0.38694	0.23291	0.97434	0.7995	0.44255	0.49679	-0.31199	-0.039801	-0.85408	-0.65322	-0.37994	-1.0227	-0.84561	-0.50895
A_30_P01021031	N/A	lincRNA:chr8:93337794-93348869 forward strand	4.71425	0.00327743	0.0614474	1.18698	2.27676	-0.22358	-0.33771	0.15345	-0.026697	-0.30527	-0.22634	-0.21952	-0.18844	0.11137	-0.11873	0.026697	0.25038	1.8502	0.70594	1.3575	1.104
A_30_P01021034	N/A	lincRNA:chr11:97505439-97522274 forward strand	-2.96964	0.0249691	0.104656	-0.425665	0.744496	-0.015688	0.32272	-0.078171	0.13271	-0.0024216	-0.1304	-0.17659	-0.40956	0.27124	0.44911	0.50294	0.41779	-0.1596	0.35437	-0.25877	0.0024216
A_30_P01021037	N/A	lincRNA:chr2:158169020-158191295 reverse strand	2.62338	0.0394075	0.129865	0.299867	1.23103	-0.52098	-0.40455	-0.46614	-0.47951	-0.38312	-0.38552	-0.32449	-0.36786	0.32449	0.68186	0.42289	0.52489	0.8887	0.54123	0.91151	0.81216
A_30_P01021038	N/A	lincRNA:chr8:122920901-123008463 forward strand	0.19532	0.851589	0.902611	0.050618	1.03571	0.0048518	0.16228	-0.49815	-0.0048518	0.079279	0.045203	-0.64149	-0.22704	0.43253	0.43039	-0.10408	-0.15207	-0.043918	0.78204	-0.10474	0.17586
A_30_P01021039	N/A	lincRNA:chr7:134620707-134626739 reverse strand	-1.84953	0.113864	0.234945	-0.178924	0.883361	0.69044	0.1987	0.44387	0.36741	0.26413	0.23772	0.0092764	-0.19971	0.097447	-0.071016	-0.17741	-0.0108	-0.0092764	-0.37426	-0.28611	-0.20783
A_30_P01021040	N/A	lincRNA:chr8:35650475-35664200 reverse strand	-1.32285	0.234067	0.376548	-0.145846	0.903849	0.22573	0.097148	0.23759	0.31014	-0.22948	0.28412	0.22567	0.47101	-0.068128	-0.17574	-0.019569	-0.20836	-0.35083	-0.4487	-0.27522	0.019569
A_30_P01021042	N/A	lincRNA:chr11:6421951-6429173 reverse strand	1.77008	0.12711	0.252054	0.32701	1.25441	-0.49913	-0.4524	-0.079614	-0.18283	-0.01581	-0.094697	-0.51412	0.047134	0.29458	0.08765	-0.14378	0.18359	0.73944	0.01581	0.36216	0.61267
A_30_P01021043	N/A	lincRNA:chr17:17462450-17488725 forward strand	-0.293436	0.779074	0.853357	-0.075235	0.949188	0.29763	-0.35549	0.50013	0.21738	0.84744	0.36461	0.18511	-0.18511	0.25986	-0.20136	-0.49453	-0.23146	-0.33177	-0.6221	-0.34736	0.3328
A_30_P01021046	N/A	lincRNA:chr2:132722530-132726802 forward strand	0.591389	0.575847	0.698813	0.192228	1.14253	0.29777	0.14412	0.17632	0.20455	0.39374	0.49352	0.032814	-0.034767	-0.081421	-0.38281	-0.045989	-0.032814	-0.20018	-0.32849	0.99587	-0.24132
A_30_P01021049	N/A	lincRNA:chr17:24152225-24169870 reverse strand	-1.35535	0.224104	0.365719	-0.138469	0.908483	-0.5896	0.14788	0.051123	-0.34478	-0.14387	-0.16934	-0.35736	0.15002	0.15363	-0.011182	0.038637	0.011182	0.11454	-0.29768	0.020721	-0.19919
A_30_P01021050	N/A	lincRNA:chr12:72103832-72116875 reverse strand	0.989213	0.360758	0.5078	0.154963	1.11339	0.030967	-0.25233	-0.56774	-0.14266	-0.52612	-0.24937	-0.098717	0.36284	-0.43284	0.0094075	0.16324	0.1858	-0.0094075	0.076606	0.2135	0.26476
A_30_P01021053	N/A	lincRNA:chr14:22267795-22319045 reverse strand	-0.733975	0.490639	0.625346	-0.246106	0.843169	0.055616	0.7799	0.32465	0.35602	0.55842	0.39218	-0.25597	0.59824	-0.3681	-0.56291	0.39613	-0.39852	-0.055616	-0.16542	-1.2008	-0.49599
A_30_P01021054	N/A	lincRNA:chr4:3756167-3757483 reverse strand	-2.73599	0.0339153	0.12066	-0.341689	0.789117	0.49131	-0.01655	0.45154	0.22381	0.23324	0.52831	-0.032359	0.01655	0.31826	-0.14882	-0.092674	0.17061	-0.22834	-0.4531	-0.19403	-0.24391
A_30_P01021059	N/A	lincRNA:chr10:60473030-60535340 reverse strand	-1.71048	0.138027	0.265966	-0.16585	0.891403	0.70033	0.38995	0.36689	0.6519	0.43951	0.60032	0.38817	0.68875	-0.36689	-0.4832	-0.50018	-0.48907	-0.47321	-0.47327	-0.71413	-0.84213
A_30_P01021061	N/A	lincRNA:chr5:137392195-137426421 reverse strand	-0.723209	0.496765	0.630821	-0.073855	0.950096	0.9483	0.65654	0.71945	0.45282	0.79181	0.78394	0.4606	0.47811	-0.5353	-0.5788	-0.70357	-0.49712	-0.66692	-0.89311	-0.45282	-0.59736
A_30_P01021062	N/A	lincRNA:chr3:30032959-30079659 forward strand	2.5648	0.0426322	0.134868	0.785967	1.72425	0.3268	-0.34415	-0.17782	0.16899	0.48538	-1.227	-0.50091	-0.087329	-0.22114	-0.64915	0.16473	-0.20764	1.2459	0.087329	0.64392	0.25352
A_30_P01021063	N/A	lincRNA:chr10:74325583-74396665 reverse strand	-8.53279	0.000142033	0.040521	-0.262798	0.83347	0.31162	0.4619	0.29795	0.29351	0.58828	0.47584	0.30092	0.2349	-0.33679	-0.31723	-0.24276	-0.2349	-0.56609	-0.51868	-0.58234	-0.51576
A_30_P01021065	N/A	lincRNA:chrX:138967807-138968413 reverse strand	-0.0144406	0.988947	0.993783	-0.000455155	0.999685	0.20017	0.09128	-0.03016	-0.069015	0.13705	0.20339	-0.13287	-9.1076e-05	0.019626	-0.0034623	0.0133	-0.018795	0.083134	-0.063312	-0.011065	9.1076e-05
A_30_P01021069	N/A	lincRNA:chr10:93938748-93940695 reverse strand	2.25057	0.06539	0.170032	0.197328	1.14657	0.18925	0.20792	0.16909	0.35041	0.33514	0.54036	0.0033002	0.28871	-0.41	-0.45735	-0.20513	-0.23557	-0.16007	-0.28644	-0.0033002	-0.068926
A_30_P01021070	N/A	lincRNA:chr5:35975265-35982561 reverse strand	-0.615108	0.561072	0.686069	-0.0211247	0.985464	-0.064988	0.36748	0.20962	0.17809	-0.18988	0.058708	-0.14176	-0.1416	0.0061526	0.01163	0.057668	-0.089545	-0.002583	-0.038286	-0.060307	0.002583
A_30_P01021073	N/A	lincRNA:chr18:6144775-6202105 reverse strand	2.27496	0.0632352	0.166947	0.17662	1.13023	-0.37246	-0.28841	-0.58065	-0.23447	0.11702	-0.23568	-0.073391	-0.2861	0.18596	-0.019239	0.019239	0.071523	0.40236	0.25521	0.094852	0.21154
A_30_P01021074	N/A	lincRNA:chrX:100745320-100819322 reverse strand	-1.6191	0.156552	0.289048	-0.687481	0.620937	0.6064	0.52375	0.49975	0.21199	0.47402	-0.06146	-0.15346	-0.035343	-0.19596	0.39547	0.035343	-0.34009	-0.29969	0.16453	-1.5555	-1.1645
A_30_P01021076	N/A	lincRNA:chr1:71730016-71740391 forward strand	0.848301	0.428809	0.570537	0.0774107	1.05512	-0.0032227	0.048196	0.12488	0.31774	0.24238	0.25519	0.29612	0.29122	-0.12087	-0.37337	-0.20052	-0.080908	-0.23663	-0.21831	-0.014308	0.0032227
A_30_P01021078	N/A	lincRNA:chr19:5798135-5800557 reverse strand	4.43834	0.00438363	0.0630718	0.523571	1.43751	0.12254	-0.17992	0.0029221	-0.13871	-0.096134	0.20736	-0.0029221	-0.29823	-0.15259	-0.09138	0.091354	-0.14155	0.41063	0.21833	0.7209	0.45026
A_30_P01021079	N/A	lincRNA:chr7:91558475-91733625 reverse strand	1.35005	0.225702	0.36755	0.129244	1.09372	0.25774	0.087937	0.067575	0.31979	0.30833	0.61018	0.028924	0.079385	-0.45255	-0.35812	-0.14705	-0.2851	-0.275	-0.32588	-0.09604	-0.028924
A_30_P01021081	N/A	lincRNA:chr2:119697845-119719245 forward strand	-1.04708	0.335397	0.482701	-0.269179	0.829791	-0.76944	0.45278	0.48811	-0.246	0.23698	-0.31264	-0.11151	0.024073	0.14134	0.534	-0.024073	-0.23647	0.13593	0.1772	-0.31616	-0.65889
A_30_P01021082	N/A	lincRNA:chrX:100676170-100710920 reverse strand	2.98394	0.0245115	0.104196	0.229361	1.17232	-0.16778	-0.43823	-0.17271	-0.3085	0.021877	-0.18448	-0.42238	-0.11734	0.078206	0.0064297	0.16575	-0.0064297	0.29364	0.12078	0.44247	0.30451
A_30_P01021087	N/A	lincRNA:chr1:64686823-64728598 forward strand	-3.10468	0.0209907	0.0968504	-0.364854	0.776548	0.79957	-0.041094	0.36461	0.51881	0.69329	1.2406	0.4648	0.48461	-0.23377	-0.31211	-0.24817	0.041094	-0.6789	-0.67567	-0.30557	-0.55223
A_30_P01021095	N/A	lincRNA:chr14:65720392-65769859 forward strand	2.76654	0.032571	0.118446	0.395828	1.3157	0.95425	0.62724	0.73381	1.1998	1.4305	1.3712	0.97027	1.2378	-0.89097	-1.3243	-1.4605	-1.0735	-0.8842	-0.62724	-0.90896	-0.74556
A_30_P01021097	N/A	lincRNA:chr5:149947200-149979950 forward strand	-3.45492	0.0135512	0.0819616	-0.32224	0.799827	-0.068987	-0.0049772	0.30353	0.071991	-0.26807	-0.15792	0.03363	-0.0071239	0.13935	0.078799	0.33387	0.25752	-0.043529	0.0049772	-0.11279	-0.32808
A_30_P01021098	N/A	lincRNA:chr18:6144775-6202105 forward strand	3.3419	0.0155749	0.0866774	0.97548	1.9663	0.29784	-0.27574	-0.91571	-0.79618	0.82884	-0.18993	0.13552	-1.3325	0.0046129	-1.0139	-0.0046124	-0.23315	0.35208	0.873	1.0171	0.41269
A_30_P01021100	N/A	lincRNA:chr4:155560296-155564642 forward strand	0.144713	0.889676	0.928331	0.0160395	1.01118	0.31571	-0.018798	0.18055	-0.39478	0.14472	0.82156	0.018798	0.41244	0.056159	-0.40384	-0.14582	-0.071587	0.03352	-0.16575	-0.20418	-0.16452
A_30_P01021107	N/A	lincRNA:chr14:20893694-20903726 reverse strand	3.39554	0.0145758	0.0843318	0.250952	1.18999	-0.23776	-0.37678	-0.21562	-0.32055	-0.57726	-0.53618	-0.52705	-0.63525	0.35052	0.21562	0.47146	0.35037	0.50999	0.50513	0.68194	0.69472
A_30_P01021109	N/A	lincRNA:chr10:62347876-62374346 reverse strand	1.90748	0.105074	0.223265	0.40834	1.32716	0.034633	-0.33533	-0.155	-0.28685	0.31239	0.26702	-0.1426	0.075527	-0.053969	-0.15416	-0.020543	0.020543	0.29366	-0.20537	0.57117	0.76577
A_30_P01021110	N/A	lincRNA:chr2:32950586-32984936 reverse strand	0.283174	0.78656	0.858475	0.0294465	1.02062	0.37077	0.16074	0.37113	0.37541	0.039143	-0.0027821	-0.099916	0.35489	-0.093911	-0.35022	-0.2662	0.0027821	-0.27933	0.014046	-0.22805	-0.096429
A_30_P01021112	N/A	lincRNA:chr8:49853937-49874087 reverse strand	-1.21743	0.269146	0.414313	-0.173015	0.886987	1.2063	1.0392	0.80779	0.79915	0.46603	0.9671	0.68701	0.85374	-0.49589	-0.50083	-0.54383	-0.48123	-0.46603	-0.62099	-1.0921	-0.53472
A_30_P01021113	N/A	lincRNA:chr17:17628846-17641021 reverse strand	3.64228	0.0108054	0.0770717	0.43332	1.35034	-0.36298	-0.51048	-0.63677	-0.32184	-0.64771	-0.83803	-0.69442	-0.84654	0.51824	0.32184	0.64915	0.38329	1.076	0.71955	1.0507	0.75955
A_30_P01021114	N/A	lincRNA:chr3:41143423-41359623 forward strand	1.9061	0.105276	0.22348	0.237043	1.17857	0.15988	0.34604	0.5323	0.2212	0.097532	0.010999	-0.010999	0.065334	-0.5467	-0.2917	-0.57156	-0.49047	-0.33894	-0.34353	-0.35249	0.082701
A_30_P01021116	N/A	lincRNA:chr11:104304424-104329824 reverse strand	3.79989	0.00896901	0.0732559	0.162615	1.11931	0.011544	0.090202	0.12031	-0.6488	0.043973	-0.34288	-0.15259	-0.52083	-0.096753	-0.011544	-0.10785	-0.022136	0.013436	0.11126	0.1834	0.10408
A_30_P01021124	N/A	lincRNA:chr14:33895294-33923644 forward strand	-0.217289	0.835184	0.891854	-0.0257188	0.982331	0.055343	0.42945	0.43607	0.47624	0.35528	0.4111	0.14528	0.14151	-0.055343	-0.35458	-0.14217	-0.28831	-0.12807	-0.22145	-0.51285	-0.080908
A_30_P01021129	N/A	lincRNA:chr5:22890322-22939119 reverse strand	1.87673	0.10965	0.229268	0.810828	1.75422	1.0233	0.61479	0.44749	-0.11498	-0.10307	-1.7416	0.096769	0.043949	-0.47191	0.32405	-0.76812	-1.2877	0.62385	-0.34088	0.80061	-0.043949
A_30_P01021130	N/A	lincRNA:chr17:87674225-87682154 reverse strand	-0.616786	0.560036	0.685249	-0.071425	0.951698	0.14787	0.48162	0.36883	0.46496	0.26005	0.43005	0.42656	0.54344	-0.18033	-0.38976	-0.27186	-0.27107	-0.21397	-0.4119	-0.62498	-0.14787
A_30_P01021133	N/A	lincRNA:chr3:26975624-26988699 reverse strand	-0.740826	0.486768	0.622021	-0.11827	0.921292	0.47141	0.3565	0.57262	0.19871	0.24424	0.62697	0.015666	-0.5623	0.071443	-0.3193	-0.14448	-0.33031	-0.28907	-0.64051	-0.25048	-0.015666
A_30_P01021135	N/A	lincRNA:chr14:79248990-79315446 forward strand	-1.72887	0.134565	0.261734	-0.806447	0.571788	-0.1332	0.16046	0.20068	0.52688	-1.6644	1.09	0.41734	0.25858	-0.18728	0.41343	-0.28218	-0.014076	-1.9899	0.014076	-0.33526	-0.98481
A_30_P01021136	N/A	lincRNA:chr11:119254413-119296960 forward strand	-1.00597	0.35326	0.500677	-0.143789	0.905138	0.52539	0.5289	0.15507	-0.50554	-0.043179	0.091971	0.24855	0.40881	0.043179	0.3505	-0.094928	-0.26709	-0.064121	-0.080754	-0.30913	-0.089492
A_30_P01021137	N/A	lincRNA:chr6:86776350-86799379 reverse strand	-2.30159	0.0609674	0.163834	-0.210462	0.864261	-0.20561	0.16038	0.060851	0.26621	0.017024	0.092814	-0.16501	0.025284	0.019895	-0.21172	-0.017024	0.063793	-0.3956	-0.21713	-0.30081	-0.073363
A_30_P01021139	N/A	lincRNA:chr8:40238025-40264250 forward strand	-0.462509	0.660014	0.765706	-0.0450925	0.969228	0.36239	0.42365	0.4154	0.49374	0.49619	0.34987	0.73696	0.46955	-0.67184	-0.34987	-0.61221	-0.40157	-0.68188	-0.41311	-0.51716	-0.60371
A_30_P01021150	N/A	lincRNA:chr15:83266264-83294664 reverse strand	-3.39733	0.0145436	0.0842534	-0.661864	0.632061	0.32824	-0.25553	-0.31233	-0.37694	-0.74469	-1.1144	-0.60169	-0.60548	0.47968	0.98812	1.1067	0.32158	0.15255	0.016607	-0.016608	0.096074
A_30_P01021153	N/A	lincRNA:chr4:3149375-3169700 reverse strand	-1.19771	0.276194	0.421555	-0.0609767	0.958615	0.42263	0.12082	0.087008	0.18699	0.67401	0.73112	0.30152	0.42881	-0.094921	-0.14197	-0.15514	-0.11849	-0.14535	-0.31717	-0.087008	-0.2049
A_30_P01021154	N/A	lincRNA:chr13:19611679-19620954 forward strand	3.01527	0.0235402	0.10236	1.50627	2.84075	-2.3973	-0.26109	-2.4307	0.082555	1.0999	-0.06228	-0.08733	0.06228	-0.22366	0.47165	-0.74023	-1.6568	0.73817	0.46938	1.4181	1.2504
A_30_P01021155	N/A	lincRNA:chr4:129380903-129390686 reverse strand	3.46207	0.0134332	0.0817935	0.907971	1.8764	-0.53149	-0.065536	-0.058436	-0.32306	-0.72202	-0.53674	-0.33401	-0.51868	0.058436	0.33614	0.44647	0.28834	0.82828	0.72739	1.7756	1.43
A_30_P01021157	N/A	lincRNA:chr11:6748267-6818192 forward strand	-1.63983	0.152152	0.283693	-0.124811	0.917124	-0.050093	-0.08197	0.071386	-0.039671	-0.21953	-0.26948	-0.41463	-0.28762	0.27296	0.01034	0.065696	0.30046	0.067508	0.082704	0.0011008	-0.0011008
A_30_P01021167	N/A	lincRNA:chr2:119412770-119435110 reverse strand	-2.15404	0.0746889	0.182772	-0.371195	0.773142	0.46371	0.37881	0.8368	0.3473	0.21598	0.46114	0.51147	0.37847	-0.29439	-0.87988	-0.37466	-0.21598	-0.8163	-0.64927	-1.0468	-0.73732
A_30_P01021169	N/A	lincRNA:chr3:93150619-93184368 forward strand	1.02137	0.346482	0.494026	0.115997	1.08372	0.33789	0.53716	0.45323	0.017077	0.59728	0.7944	0.50108	0.31682	-0.15309	-0.17434	-0.42073	-0.34266	-0.075266	-0.43068	-0.10381	-0.017077
A_30_P01021171	N/A	lincRNA:chr8:122947917-122948153 forward strand	1.0667	0.327135	0.474153	0.179876	1.13279	0.03466	0.16961	0.12004	0.3483	0.099946	0.08703	-0.03466	0.27894	-0.33236	-0.24531	-0.43045	-0.31792	-0.081584	-0.57285	0.22374	-0.17584
A_30_P01021176	N/A	lincRNA:chr8:72663625-72673010 forward strand	0.929139	0.388669	0.533581	0.0285186	1.01996	0.094733	0.18472	0.069021	0.018312	0.033406	0.00012183	-0.16149	0.062879	-0.091037	0.01806	-0.030411	-0.094986	-0.064362	-0.013064	-0.0067518	-0.00012183
A_30_P01021178	N/A	lincRNA:chr11:55315017-55322092 reverse strand	0.496301	0.637337	0.748613	0.0416113	1.02926	0.26233	-0.13428	0.23994	0.1812	0.12262	0.12349	0.5116	0.080725	-0.19722	-0.10721	-0.05237	-0.15742	-0.029665	0.018846	-0.31811	-0.018846
A_30_P01021184	N/A	lincRNA:chr11:95359115-95369547 forward strand	-2.86492	0.0286166	0.111537	-0.88526	0.54139	-0.040291	0.62881	0.040291	-0.3384	-1.0541	-1.1476	-0.15437	-1.4707	0.20925	0.85374	1.1878	0.56887	0.10312	0.23221	-0.78669	-0.27002
A_30_P01021188	N/A	lincRNA:chr8:44232164-44266991 reverse strand	1.14974	0.294006	0.440371	0.209178	1.15603	0.39764	0.11307	0.41617	0.12463	-0.022791	0.37357	0.11735	0.022791	-0.7661	-0.71677	-0.63437	-0.49532	-0.71198	-0.54668	-0.57799	0.060801
A_30_P01021193	N/A	lincRNA:chr5:111565658-111566257 forward strand	-1.59232	0.162418	0.295825	-0.50081	0.70671	-0.27463	-0.0057187	-0.67515	0.0057187	-0.20273	-0.2078	-0.50347	-0.2282	0.31152	1.0432	0.78401	0.85161	0.39234	0.85565	0.20185	-0.46274
A_30_P01021199	N/A	lincRNA:chr4:56013597-56020622 reverse strand	-2.35635	0.0565655	0.15695	-0.289892	0.817963	0.00016785	0.087708	-0.052585	0.28279	-0.2387	0.45937	-0.23478	0.068269	0.33012	0.074259	-0.082758	0.0093598	-0.00016785	-0.24337	-0.41263	-0.17242
A_30_P01021203	N/A	lincRNA:chr2:157361470-157379813 forward strand	0.655871	0.536232	0.664938	0.0760152	1.0541	-0.30572	-0.16912	-0.12944	-0.12201	-0.17595	0.064521	-0.34807	-0.11209	0.37276	-0.064521	0.28279	0.21526	0.33265	0.10385	0.25314	0.42071
A_30_P01021204	N/A	lincRNA:chr11:60728207-60745369 reverse strand	-0.644423	0.543137	0.6712	-0.201371	0.869724	-0.84827	0.33939	-0.62275	-0.31803	-0.5881	-0.67307	-0.070384	-1.1092	0.62232	0.3054	0.28836	0.070384	0.33188	-0.661	0.089241	0.72086
A_30_P01021207	N/A	lincRNA:chr15:96984422-97000322 forward strand	-0.461638	0.660604	0.766161	-0.0698327	0.952748	0.17476	0.0073762	-0.154	0.11921	0.051073	0.046604	0.029109	-0.0073762	0.15167	-0.30427	-0.11426	-0.18731	-0.41403	-0.35024	-0.01914	0.049909
A_30_P01021208	N/A	lincRNA:chr2:143963320-143984245 forward strand	-1.44321	0.199067	0.337995	-0.12084	0.919652	0.1875	0.022685	0.066436	-0.0086818	-0.20701	-0.049763	-0.31487	-0.12749	0.062684	0.0086818	0.10593	0.0435	-0.048496	-0.28414	0.10883	-0.038758
A_30_P01021210	N/A	lincRNA:chr5:52461266-52541416 forward strand	1.91191	0.104431	0.2225	0.296894	1.2285	-0.14442	-0.32542	-0.046528	-0.18478	-0.13274	0.25756	-0.23007	-0.27285	0.22449	-0.08644	0.11387	0.24336	0.57096	0.046528	0.66108	0.40429
A_30_P01021211	N/A	lincRNA:chr5:121778090-121779622 forward strand	-2.20083	0.0700223	0.176556	-0.32238	0.799749	0.38354	0.56917	0.17018	-0.0039153	0.38856	0.1143	-0.22964	-0.39809	0.28035	0.16939	-0.20679	-0.066175	-0.39902	0.0039153	-0.31594	-0.4017
A_30_P01021217	N/A	lincRNA:chr14:26973425-26986650 forward strand	0.465515	0.65798	0.764175	0.02943	1.02061	-0.23779	-0.44855	-0.17751	-0.39673	-0.59365	-0.54669	-0.7527	-0.60921	0.45091	0.17751	0.36052	0.33802	0.33594	0.44119	0.31697	0.35058
A_30_P01021218	N/A	lincRNA:chr16:23992037-24001037 reverse strand	-0.988205	0.361213	0.508095	-0.634662	0.644091	0.61531	0.6292	0.45545	1.3024	0.16709	1.2017	1.228	0.98429	-1.8223	-0.16709	-0.75449	-0.63458	-2.8438	-0.50462	-0.73909	-1.8296
A_30_P01021222	N/A	lincRNA:chr17:8718223-8949898 forward strand	4.12498	0.00618168	0.0670669	0.454413	1.37022	-0.0088027	0.027725	0.28346	-0.20995	-0.30522	-0.23329	-0.37585	0.043541	0.0088027	-0.082524	-0.23401	-0.28968	0.35099	0.20273	0.13946	0.52706
A_30_P01021229	N/A	lincRNA:chrX:155947587-155947977 reverse strand	1.40143	0.210636	0.350691	0.295711	1.22749	-0.32865	0.5621	-0.25319	0.18171	0.21428	1.3215	0.21871	-0.44792	-0.13817	-0.42131	-0.38589	0.022813	0.11849	-0.022813	0.52382	-0.35921
A_30_P01021232	N/A	lincRNA:chr1:175654606-175672031 forward strand	1.28402	0.246487	0.389876	0.408895	1.32767	-0.60964	-1.0954	-2.0852	-2.1033	-1.1994	-0.082569	-1.371	-1.7849	0.96076	0.77275	0.98513	0.082569	0.76428	1.1743	1.7584	0.73981
A_30_P01021233	N/A	lincRNA:chr10:60473030-60535340 forward strand	0.630391	0.551677	0.678773	0.147412	1.10758	-0.43526	0.15565	0.12516	0.47729	-0.44332	-0.42611	-0.023559	-0.0098875	0.24963	-0.049769	-0.012057	0.42889	0.36084	-0.021946	0.85756	0.0098875
A_30_P01021234	N/A	lincRNA:chr12:55844075-55898175 forward strand	0.466402	0.657381	0.763735	0.0664455	1.04713	-0.12985	0.044228	-0.017711	0.062031	0.44126	-0.045121	-0.056992	-0.019413	0.32616	0.017711	-0.057128	-0.020205	0.030637	0.068501	0.46391	-0.030728
A_30_P01021236	N/A	lincRNA:chr2:155664540-155665222 reverse strand	-1.28046	0.247654	0.391106	-0.0766875	0.948232	0.42571	0.18664	0.37007	0.51866	0.47647	0.90273	0.37768	0.43411	-0.22344	-0.25289	-0.35276	-0.18664	-0.36294	-0.45229	-0.24614	-0.26111
A_30_P01021237	N/A	lincRNA:chr1:158979050-159007700 forward strand	0.5869	0.578669	0.701063	0.072294	1.05139	0.5431	0.054483	0.059948	0.037864	0.79848	0.63066	0.10731	0.10952	-0.5075	-0.41117	-0.24751	-0.5285	-0.45792	-0.48497	-0.037864	-0.42475
A_30_P01021238	N/A	lincRNA:chr9:96632664-96653249 reverse strand	0.203777	0.845264	0.898828	0.0484625	1.03416	-1.1424	-0.25181	-0.61111	-1.0884	-1.3791	-2.2698	-1.2645	-0.66859	0.541	0.81508	1.0029	0.5315	0.25181	0.66021	0.94191	1.2304
A_30_P01021239	N/A	lincRNA:chr9:24617562-24625262 reverse strand	-0.215595	0.836446	0.892905	-0.027405	0.981184	0.30985	0.43641	0.30228	0.22992	0.68644	0.84291	0.31695	0.45505	-0.37033	-0.66349	-0.22992	-0.46068	-0.29638	-0.39118	-0.43594	-0.71054
A_30_P01021241	N/A	lincRNA:chrX:146827709-146913398 reverse strand	-2.88485	0.0278804	0.110057	-0.449385	0.732355	0.094089	0.67981	0.40913	0.49005	-0.073973	-0.21581	0.025722	-9.799e-05	-0.0090296	-0.043649	0.14889	9.799e-05	-0.57817	0.0043995	-0.671	-0.45646
A_30_P01021242	N/A	lincRNA:chr10:39405900-39406539 reverse strand	-0.736068	0.489455	0.624226	-0.257112	0.836761	0.86775	0.44956	-0.17198	-0.092061	-0.037313	-0.84842	0.35822	-0.43823	0.31231	-0.13096	0.1287	0.30185	0.037313	-0.89843	-0.2632	0.70777
A_30_P01021243	N/A	lincRNA:chr17:48068261-48087905 forward strand	0.232692	0.823735	0.883959	0.0152035	1.01059	0.24341	0.22991	0.256	-0.00010681	-0.0076628	0.12608	0.12181	-0.16334	-0.11441	-0.007061	0.11128	-0.072752	-0.10702	-0.017636	0.10242	0.00010681
A_30_P01021244	N/A	lincRNA:chr7:134643558-134644056 forward strand	-0.885774	0.409832	0.553428	-0.200366	0.870329	-0.85775	-0.0068841	-0.67054	-0.29475	-1.2907	-0.78339	-0.31379	-1.5576	0.47684	0.49206	1.0504	0.73521	0.80357	0.4092	0.0068841	0.73339
A_30_P01021247	N/A	lincRNA:chr16:94521875-94545750 reverse strand	1.08375	0.320091	0.46735	0.0973553	1.06981	0.010927	-0.13449	-0.15776	-0.13371	0.11803	-0.009932	-0.01788	-0.15614	0.018427	-0.15755	0.11599	0.009932	0.21254	0.14517	0.12573	-0.10722
A_30_P01021250	N/A	lincRNA:chr3:90425270-90435820 forward strand	-1.47484	0.1907	0.328315	-0.622961	0.649337	-0.0033693	0.10892	0.28702	-0.023654	-0.34419	-0.51157	0.42749	0.0033693	-0.35666	0.79804	0.48049	0.22913	-0.082436	0.47477	-0.60198	-1.1312
A_30_P01021251	N/A	lincRNA:chr14:77006215-77063293 reverse strand	-1.03113	0.342241	0.48996	-0.0607372	0.958774	0.24173	-0.00073767	0.12879	0.10239	0.40382	0.44619	0.20692	0.15441	-0.20132	-0.11278	0.00073767	-0.046875	-0.17932	-0.048126	-0.14029	-0.23545
A_30_P01021252	N/A	lincRNA:chr15:77164450-77201325 forward strand	0.250733	0.810386	0.87502	0.102862	1.0739	0.23751	0.11686	-0.0018494	0.0018494	0.37378	0.17334	0.10157	1.1743	-0.89743	-0.4158	-1.3307	-0.81546	-1.1016	-0.96693	-1.2934	0.31399
A_30_P01021255	N/A	lincRNA:chr13:74738675-74756950 reverse strand	1.37121	0.219383	0.360488	0.230294	1.17307	0.080473	-0.14982	0.040958	0.10475	0.56869	0.21381	-0.084366	0.032345	0.036888	-0.41667	-0.31377	-0.49626	-0.032345	-0.2023	-0.2892	0.25521
A_30_P01021257	N/A	lincRNA:chr19:44651106-44657612 forward strand	-4.61692	0.00362704	0.0616959	-0.314152	0.804323	0.21603	0.17064	0.3967	0.17669	0.4549	0.37577	0.35239	0.13918	-0.41136	-0.31818	-0.35752	-0.13918	-0.58197	-0.5494	-0.65139	-0.70009
A_30_P01021259	N/A	lincRNA:chr5:33174092-33200792 reverse strand	2.15762	0.0743201	0.182205	0.189589	1.14044	-0.095381	-0.18542	-0.19079	-0.22199	0.064679	-0.041651	-0.31575	-0.10952	0.095261	-0.048565	0.15094	0.094771	0.27518	0.041651	0.37283	0.3611
A_30_P01021260	N/A	lincRNA:chr9:41488229-41545481 reverse strand	0.226728	0.828163	0.886997	0.035438	1.02487	0.13722	0.24566	0.37742	0.16474	0.08623	0.80355	-0.17256	-0.044038	-0.20736	-0.43395	-0.32591	0.044038	-0.14831	-0.30909	0.11129	-0.43532
A_30_P01021261	N/A	lincRNA:chr8:19692532-19694101 reverse strand	-1.07125	0.325243	0.472271	-0.153054	0.899344	-0.072256	-0.41345	-0.55637	-0.26824	0.38923	0.20404	0.065489	0.037771	-0.031109	0.21498	0.0020266	-0.0020266	0.020226	-0.0074067	-0.49835	0.057184
A_30_P01021263	N/A	lincRNA:chr8:72671462-72672533 forward strand	2.01567	0.0904418	0.204408	0.190117	1.14086	-0.41568	-0.047568	-0.37539	-0.27557	-0.52259	-0.81534	-0.56017	-0.39423	0.15008	0.077888	0.15283	0.047568	0.048463	0.37286	0.47275	0.29476
A_30_P01021264	N/A	lincRNA:chr11:116936834-116948799 reverse strand	-0.609736	0.564398	0.689015	-0.130471	0.913533	-0.21026	-0.30362	-0.45745	0.18204	0.034565	-0.060105	-1.201	-1.1146	0.43286	0.18823	0.041711	0.41012	0.15714	-0.23451	0.66297	-0.034564
A_30_P01021267	N/A	lincRNA:chr8:27133090-27133734 reverse strand	-2.35468	0.0566944	0.157195	-0.188737	0.877374	-0.18759	-0.194	-0.13189	0.080611	-0.17875	-0.16237	-0.17713	0.016487	0.289	0.14617	0.27696	0.24018	0.18402	0.1558	-0.12597	-0.016487
A_30_P01021268	N/A	lincRNA:chr13:53097579-53113554 forward strand	0.990016	0.360396	0.507498	0.106339	1.07649	-0.056336	0.07446	-0.25049	-0.048659	0.020755	0.16348	-0.11439	0.18363	0.036342	0.075002	-0.020755	-0.056203	0.20929	-0.066394	-0.044852	0.3617
A_30_P01021270	N/A	lincRNA:chr2:75496518-75496992 reverse strand	-0.803147	0.452523	0.591489	-0.0770425	0.947999	-0.12375	-0.0046351	0.0046351	-0.19503	-0.08087	-0.08174	-0.24902	-0.077584	0.40836	0.10418	0.24702	0.25053	0.19561	0.33395	-0.02019	0.19255
A_30_P01021272	N/A	lincRNA:chr1:63163023-63180223 forward strand	-1.61928	0.156515	0.289043	-0.337132	0.791614	0.091012	0.00010657	-0.00010657	-0.04001	-0.71691	0.3279	-0.11778	0.34747	-0.0087569	0.12865	0.41849	0.14375	-0.0067966	0.084553	-0.72634	-0.01781
A_30_P01021274	N/A	lincRNA:chr11:5387350-5403150 reverse strand	-0.729674	0.49308	0.627503	-0.0736205	0.95025	0.056598	0.20743	0.2024	0.17506	0.089465	-0.15596	0.082469	-0.025608	-0.1351	-0.12473	-0.14512	0.025608	-0.21651	0.078846	-0.36629	-0.16987
A_30_P01021276	N/A	lincRNA:chr6:30983012-31009987 reverse strand	5.90624	0.00104747	0.0558034	0.400497	1.31996	-0.47762	-0.85795	-1.3219	-1.3086	-1.1045	-0.59606	-0.74627	-1.5051	0.56589	0.76165	0.5371	0.47762	1.0085	0.90065	1.0167	1.0184
A_30_P01021284	N/A	lincRNA:chr3:127039311-127201919 reverse strand	-0.862412	0.421587	0.563972	-0.184686	0.87984	0.72681	1.2505	0.8082	0.84282	-0.55607	0.16384	0.00047708	-0.058693	0.23872	-0.1168	-0.00047708	-0.042158	-0.10607	0.34604	-0.61209	-0.28734
A_30_P01021285	N/A	lincRNA:chr14:21029450-21049451 forward strand	3.17966	0.0190842	0.0934496	0.866668	1.82345	-0.46184	-1.3929	-1.4389	-1.3944	-2.8336	-2.2294	-2.8692	-1.8805	1.5922	0.46184	1.3807	0.78439	1.74	2.0876	2.0037	1.8545
A_30_P01021287	N/A	lincRNA:chr9:113648970-113715170 forward strand	-1.84706	0.114254	0.235451	-0.274822	0.826552	0.16093	0.052613	0.42953	0.19298	0.59563	0.19108	-0.0066271	0.0056319	-0.0056319	-0.33439	0.17191	-0.13797	-0.4745	-0.060609	-0.52146	-0.3488
A_30_P01021291	N/A	lincRNA:chr1:43240750-43252000 reverse strand	1.4939	0.185818	0.322578	0.217108	1.1624	-0.16278	0.29117	0.097542	0.41774	-0.10914	0.4126	0.00012398	0.504	-0.25406	-0.26206	-0.26796	-0.061234	-0.00012398	-0.34893	0.31344	0.05873
A_30_P01021292	N/A	lincRNA:chr3:34643323-34682773 forward strand	0.651925	0.538605	0.667064	0.108953	1.07845	-0.053569	-0.12027	-0.0062549	0.49049	0.30363	0.1438	0.0062549	0.33988	-0.046373	-0.27209	-0.18496	0.068071	-0.1176	-0.35033	0.33732	0.13107
A_30_P01021295	N/A	lincRNA:chr12:74135916-74142780 forward strand	-3.33236	0.0157604	0.086968	-1.13922	0.454006	1.1668	2.0749	1.7999	1.7785	0.4504	0.63001	1.6655	1.3601	-0.7022	-0.68913	-1.129	-0.4504	-1.9456	-1.0115	-2.4805	-2.09
A_30_P01021296	N/A	lincRNA:chr18:84735774-84760824 reverse strand	-1.21468	0.270117	0.415335	-0.160023	0.895011	-0.71191	-0.39335	-0.20355	0.039611	-0.19797	-0.37588	-0.35396	-0.17511	0.39968	0.2332	0.22129	0.60979	0.41131	0.17206	-0.039611	0.28011
A_30_P01021297	N/A	lincRNA:chr6:23105525-23118900 reverse strand	3.65924	0.010589	0.0766889	0.441805	1.3583	-0.23729	-0.35242	-0.47509	-0.23019	-0.20022	-0.41813	-0.33544	-0.43154	0.48159	0.20022	0.32199	0.44871	0.99467	0.53408	0.92514	0.76584
A_30_P01021299	N/A	lincRNA:chr1:69531191-69570566 reverse strand	-1.42167	0.204954	0.34469	-0.313107	0.804907	0.31273	-0.20792	-0.11498	-0.0085969	0.35386	0.2912	0.041299	-0.41669	-0.14752	0.0085969	0.32887	0.11701	-0.47982	0.32358	-0.53432	-0.25491
A_30_P01021300	N/A	lincRNA:chr13:94069868-94070007 reverse strand	1.29099	0.244214	0.387587	0.678088	1.60002	-0.10181	0.22186	-0.16314	-0.27907	0.19691	0.90131	0.16342	1.4212	-0.62866	-0.16074	0.10181	-0.2939	0.47515	-0.35998	-0.22221	1.8379
A_30_P01021303	N/A	lincRNA:chr5:113594167-113645342 forward strand	0.254198	0.80783	0.873172	0.0482317	1.034	-0.040425	0.0028303	-0.07737	0.19385	0.14806	-0.02476	-0.33716	-0.052052	-0.24613	0.5582	0.047806	-0.13271	0.11856	0.016923	0.28744	-0.0028303
A_30_P01021304	N/A	lincRNA:chr8:122920901-123008463 reverse strand	0.670687	0.527378	0.657111	0.187299	1.13863	-0.14678	0.049936	0.17593	0.45265	0.27341	0.23204	0.09455	0.11981	-0.049936	-0.16877	-0.3117	-0.33779	-0.19314	-0.45533	-0.23567	0.76514
A_30_P01021305	N/A	lincRNA:chr11:102991688-102992353 reverse strand	-2.30482	0.0606979	0.163489	-0.356459	0.78108	-0.80439	0.10222	-0.33894	0.0037217	-0.47687	-0.072477	-0.65449	-0.55513	0.38809	0.38715	0.43324	0.63519	0.029777	0.52081	-0.12903	-0.0037217
A_30_P01021310	N/A	lincRNA:chrX:165792277-165807952 forward strand	0.117053	0.910638	0.94159	0.00907174	1.00631	-0.75061	-0.27446	-0.8069	-0.50163	0.14429	-0.38572	-0.077163	-0.22969	0.20959	0.043567	0.11125	0.10119	0.067861	-0.043567	0.22755	0.25004
A_30_P01021312	N/A	lincRNA:chr4:128727332-128735227 forward strand	1.56992	0.167487	0.301763	0.149786	1.10941	-0.073853	0.10614	0.055861	-0.10727	0.0077906	0.36678	-0.088829	0.16699	-0.14211	-0.0077906	-0.13158	-0.2624	0.047915	0.1452	0.08049	-0.21834
A_30_P01021316	N/A	lincRNA:chr2:151992806-152025456 forward strand	3.90517	0.00793651	0.0710911	0.518912	1.43287	-0.18475	-0.2708	-0.32886	-0.16493	0.16213	-0.17957	-0.26183	-0.041661	0.14698	-0.12089	0.041661	0.21479	0.65443	0.27824	0.62258	0.80294
A_30_P01021319	N/A	lincRNA:chr3:93582250-93592950 reverse strand	0.296577	0.776788	0.851793	0.0230873	1.01613	0.16612	0.10584	0.070227	0.26231	0.11752	0.47855	0.13949	0.35939	-0.24323	-0.24554	-0.14163	-0.19492	-0.070227	-0.073714	-0.20515	-0.38388
A_30_P01021324	N/A	lincRNA:chr14:115423660-115463160 forward strand	-0.10105	0.922803	0.949801	-0.0102582	0.992915	0.10362	0.19543	0.21178	0.25683	-0.033344	0.27164	-0.027619	0.21228	-0.064215	-0.31118	-0.078031	0.027619	-0.14901	-0.2893	-0.082701	0.054171
A_30_P01021325	N/A	lincRNA:chr14:65430484-65432413 reverse strand	-2.09339	0.0812166	0.192049	-0.166338	0.891102	-0.18392	0.027014	-0.19186	0.090329	-0.21777	-0.22105	-0.15689	-0.28659	0.08883	0.19856	0.10902	0.2807	0.0060449	0.16756	-0.1558	-0.0060449
A_30_P01021329	N/A	lincRNA:chr13:113205145-113207570 forward strand	-0.139801	0.893392	0.930156	-0.0217721	0.985022	-0.53055	0.45365	-0.01535	-0.030832	-0.16543	-0.615	-0.0075464	-0.2755	0.0075464	0.28038	0.039948	0.36652	0.046756	0.35516	0.36706	-0.16167
A_30_P01021331	N/A	lincRNA:chrX:75813213-75829323 reverse strand	-1.40567	0.209434	0.349553	-0.415988	0.749506	0.1514	-0.24223	0.033744	0.43579	-0.047698	0.74767	-0.20545	0.52216	0.14233	0.01155	-0.29413	-0.01155	0.31449	-0.38337	-0.90694	-0.83993
A_30_P01021335	N/A	lincRNA:chr8:42742898-42799045 reverse strand	2.32952	0.0586793	0.16032	0.154353	1.11292	-0.063348	0.10975	-0.18955	-0.024156	-0.21694	-0.1072	-0.27957	-0.18896	0.054635	0.039248	0.059456	-0.062553	0.1607	0.024156	0.21265	0.31069
A_30_P01021338	N/A	lincRNA:chr4:136856064-136877219 forward strand	-0.0816504	0.93758	0.960011	-0.00731325	0.994944	0.34309	0.17012	0.16296	0.021241	0.25742	0.53707	-0.066104	0.46118	-0.082015	-0.12339	-0.3208	-0.014226	0.014226	-0.17679	-0.12932	-0.2778
A_30_P01021342	N/A	lincRNA:chr1:64686823-64728598 forward strand	2.51338	0.045694	0.139744	0.807033	1.74961	-0.85412	-0.30016	-0.63907	-0.17709	0.24375	-0.013557	-0.61715	0.28312	0.013557	0.76691	-0.20736	-0.58493	0.83937	0.38344	1.0721	0.9214
A_30_P01021343	N/A	lincRNA:chr1:162933979-162944379 reverse strand	0.934376	0.386171	0.531031	0.0927628	1.06641	0.04343	-0.060557	-0.13341	-0.16555	0.13034	0.00049376	-0.24278	0.17577	0.18802	-0.09742	0.013517	-0.065037	-0.046865	0.18075	-0.00049376	0.27674
A_30_P01021344	N/A	lincRNA:chr4:128059190-128061132 forward strand	-0.0193865	0.985161	0.991229	-0.00561926	0.996113	0.23913	0.5033	0.26039	-0.20646	0.3727	0.43736	-0.33729	0.56002	-0.051055	-0.32188	-0.32283	-0.24962	0.051055	-0.061367	-1.0822	0.12465
[truncated: 29,445 more rows]

## Sheet: Annot
Filename	Group	SampleID
[truncated: 16 more rows]
